# Supplementary material for: The genus Lochmaea Weise, 1883 in Taiwan: results of taxonomic expeditions by citizen scientists (Coleoptera, Chrysomelidae, Galerucinae)
Source: Zookeys. 2019 Jun 17;856:75–100. doi: 10.3897/zookeys.856.30838 (PMC6591211; doi:10.3897/zookeys.856.30838)
Supplement: XML Treatment for Lochmaea lesagei [file zookeys.856.30838-treatment1.xml]

<!DOCTYPE tp:taxon-treatment
  PUBLIC "-//TaxonX//DTD Taxonomic Treatment Publishing DTD v0 20100105//EN" "tax-treatment-NSO.dtd">
<tp:taxon-treatment xmlns:tp="http://www.plazi.org/taxpub"><tp:treatment-meta><kwd-group><label>Taxon classification</label><kwd><named-content xmlns:xlink="http://www.w3.org/1999/xlink" content-type="kingdom">Animalia</named-content></kwd><kwd><named-content xmlns:xlink="http://www.w3.org/1999/xlink" content-type="order">Coleoptera</named-content></kwd><kwd><named-content xmlns:xlink="http://www.w3.org/1999/xlink" content-type="family">Chrysomelidae</named-content></kwd></kwd-group><mixed-citation publication-type="journal"><person-group><name><surname>Lee</surname><given-names>Chi-Feng</given-names></name></person-group><article-title>The genus <italic><tp:taxon-name><tp:taxon-name-part taxon-name-part-type="genus" reg="Lochmaea">Lochmaea</tp:taxon-name-part></tp:taxon-name></italic> Weise, 1883 in Taiwan: results of taxonomic expeditions by citizen scientists (<tp:taxon-name><tp:taxon-name-part taxon-name-part-type="order">Coleoptera</tp:taxon-name-part></tp:taxon-name>, <tp:taxon-name><tp:taxon-name-part taxon-name-part-type="family">Chrysomelidae</tp:taxon-name-part></tp:taxon-name>, <tp:taxon-name><tp:taxon-name-part taxon-name-part-type="subfamily">Galerucinae</tp:taxon-name-part></tp:taxon-name>)</article-title><source>Zookeys</source><day>17</day><month>6</month><year>2019</year><volume>856</volume><fpage>75</fpage><lpage>100</lpage><pub-id pub-id-type="doi">10.3897/zookeys.856.30838</pub-id></mixed-citation></tp:treatment-meta><tp:nomenclature><tp:taxon-name>
            <tp:taxon-name-part taxon-name-part-type="genus" reg="Lochmaea">Lochmaea</tp:taxon-name-part>
            <tp:taxon-name-part taxon-name-part-type="species" reg="lesagei">lesagei</tp:taxon-name-part>
          </tp:taxon-name><tp:taxon-authority>Kimoto, 1996</tp:taxon-authority><xref ref-type="fig" rid="F2">Figs 2A–C</xref><xref ref-type="fig" rid="F3">, 3</xref><xref ref-type="fig" rid="F4">, 4A, B</xref><tp:nomenclature-citation-list><tp:nomenclature-citation><tp:taxon-name>
                <tp:taxon-name-part taxon-name-part-type="genus" reg="Lochmaea">Lochmaea</tp:taxon-name-part>
                <tp:taxon-name-part taxon-name-part-type="species" reg="lesagei">lesagei</tp:taxon-name-part>
              </tp:taxon-name><comment>Kimoto, 1996: 32.</comment></tp:nomenclature-citation></tp:nomenclature-citation-list></tp:nomenclature><tp:treatment-sec sec-type="type material" id="SECID0ERTAE"><title>Type material.</title><p><bold>Holotype</bold> ♂ (<named-content xmlns:xlink="http://www.w3.org/1999/xlink" content-type="dwc:institutional_code" xlink:type="simple">NMNS</named-content>), labeled: “TAIWAN: Yushan / Nat. Park Mun-li / Cliff. 27.IV.90 / L. LeSage 2700 m [p, w] // <tp:taxon-name><tp:taxon-name-part taxon-name-part-type="genus" reg="Lochmaea">Lochmaea</tp:taxon-name-part></tp:taxon-name> / <tp:taxon-name><tp:taxon-name-part taxon-name-part-type="genus" reg="Lochmaea"/><tp:taxon-name-part taxon-name-part-type="species" reg="lesagei">lesagei</tp:taxon-name-part></tp:taxon-name> / Kimoto, n. sp. [h] / Det. S. Kimoto, 19 [p, w] // HOLOTYPE [p, r] // 2279-4 [p, w]”.</p></tp:treatment-sec><tp:treatment-sec sec-type="material" id="SECID0ENUAE"><title>Other material examined (n = 109).</title><p><bold>Chiayi</bold>: 2♂♂, 2♀♀ (<named-content xmlns:xlink="http://www.w3.org/1999/xlink" content-type="dwc:institutional_code" xlink:type="simple">TARI</named-content>), Alishan (阿里山), 2400 m, 5–9.VIII.1981, leg. L.-Y. Chou &amp; S.-C. Lin; <bold>Hualien</bold>: 1♂ (<named-content xmlns:xlink="http://www.w3.org/1999/xlink" content-type="dwc:institutional_code" xlink:type="simple">TARI</named-content>), Tayuling (大禹嶺), 2550 m, 12–15.IX.1980, leg. K.-S. Lin &amp; C.-H. Wang; 1♀ (<named-content xmlns:xlink="http://www.w3.org/1999/xlink" content-type="dwc:institutional_code" xlink:type="simple">TARI</named-content>), same locality, 3.VIII.2015, leg. Uika; <bold>Nantou</bold>: 1♂ (<named-content xmlns:xlink="http://www.w3.org/1999/xlink" content-type="dwc:institutional_code" xlink:type="simple">TARI</named-content>), Chilai South Peak (奇萊南峰), 3350 m, 23.VII.2017, leg. J.-C. Chen; 1♀ (<named-content xmlns:xlink="http://www.w3.org/1999/xlink" content-type="dwc:institutional_code" xlink:type="simple">TARI</named-content>), Hehuanshan (合歡山), 3400 <!--PageBreak -->m, 6.IX.2017, leg. Y.-F. Hsu; 3♂♂ (<named-content xmlns:xlink="http://www.w3.org/1999/xlink" content-type="dwc:institutional_code" xlink:type="simple">TARI</named-content>), Hsiaochilai (小奇萊), 3150 m, 23.IX.2016, leg. J.-C. Chen; 2♀♀ (<named-content xmlns:xlink="http://www.w3.org/1999/xlink" content-type="dwc:institutional_code" xlink:type="simple">TARI</named-content>), Huakang (華崗), 2550 m, 12.IX.2010, leg. C.-F. Lee; 9♂♂, 9♀♀ (<named-content xmlns:xlink="http://www.w3.org/1999/xlink" content-type="dwc:institutional_code" xlink:type="simple">TARI</named-content>), Kunyang (昆陽), 3050 m, reared from larvae, 23.VI.2009, leg. C.-F. Lee; 2♂♂, 2♀♀ (<named-content xmlns:xlink="http://www.w3.org/1999/xlink" content-type="dwc:institutional_code" xlink:type="simple">TARI</named-content>), Tatachia (塔塔加), 2600 m, 20–21.VII.2009, leg. H. Lee; 2♂♂, 2♀♀ (<named-content xmlns:xlink="http://www.w3.org/1999/xlink" content-type="dwc:institutional_code" xlink:type="simple">TARI</named-content>), same locality, 20.VII.2009, leg. C.-F. Lee; 1♂ (<named-content xmlns:xlink="http://www.w3.org/1999/xlink" content-type="dwc:institutional_code" xlink:type="simple">TARI</named-content>), same locality, 21.IX.2009, leg. C.-F. Lee; 19♂♂, 19♀♀ (<named-content xmlns:xlink="http://www.w3.org/1999/xlink" content-type="dwc:institutional_code" xlink:type="simple">TARI</named-content>), same locality, 9.IX.2015, leg. C.-F. Lee; 2♂♂, 1♀ (<named-content xmlns:xlink="http://www.w3.org/1999/xlink" content-type="dwc:institutional_code" xlink:type="simple">TARI</named-content>), Tsuifeng (翠峰), 2300 m, 1–3.VIII.1981, leg. T. Lin &amp; W.-S. Tang; 2♀♀ (<named-content xmlns:xlink="http://www.w3.org/1999/xlink" content-type="dwc:institutional_code" xlink:type="simple">TARI</named-content>), same locality, 1–3.IX.1982, leg. L.-Y. Chou &amp; K.-C. Chou; 1♂, 2♀♀ (<named-content xmlns:xlink="http://www.w3.org/1999/xlink" content-type="dwc:institutional_code" xlink:type="simple">TARI</named-content>), same locality, 12–14.IX.1984, leg. K.-S. Lin &amp; S.-C. Lin; 1♂, 1♀ (<named-content xmlns:xlink="http://www.w3.org/1999/xlink" content-type="dwc:institutional_code" xlink:type="simple">NMNS</named-content>), Wushe (霧社), 1150 m, 15.X.2002, leg. C.-S. Lin; 1♀ (<named-content xmlns:xlink="http://www.w3.org/1999/xlink" content-type="dwc:institutional_code" xlink:type="simple">NMNS</named-content>), Yuanfeng (鳶峰), 2750 m, 13.VI.-18.VII.2001, leg. C.-S. Lin &amp; W. T. Yang; 1♂ (<named-content xmlns:xlink="http://www.w3.org/1999/xlink" content-type="dwc:institutional_code" xlink:type="simple">NMNS</named-content>), same but with “7.VIII.-11.IX.2001”; 1♂ (<named-content xmlns:xlink="http://www.w3.org/1999/xlink" content-type="dwc:institutional_code" xlink:type="simple">NMNS</named-content>), same but with “9.IV.-7.V.2002”; 1♂ (<named-content xmlns:xlink="http://www.w3.org/1999/xlink" content-type="dwc:institutional_code" xlink:type="simple">NMNS</named-content>), same but with “9.VII.-13.VIII.2002”; 1♂, 1♀ (<named-content xmlns:xlink="http://www.w3.org/1999/xlink" content-type="dwc:institutional_code" xlink:type="simple">NMNS</named-content>), same but with “13.VIII.-10.IX.2002”; 1♀ (<named-content xmlns:xlink="http://www.w3.org/1999/xlink" content-type="dwc:institutional_code" xlink:type="simple">NMNS</named-content>), same but with “10.IX.-15.X.2002”; 1♀ (<named-content xmlns:xlink="http://www.w3.org/1999/xlink" content-type="dwc:institutional_code" xlink:type="simple">NMNS</named-content>), same but with “15.X.-12.XI.2002”; 1♀ (<named-content xmlns:xlink="http://www.w3.org/1999/xlink" content-type="dwc:institutional_code" xlink:type="simple">NMNS</named-content>), same but with “7.V.-11.VI.2003”; 1♂ (<named-content xmlns:xlink="http://www.w3.org/1999/xlink" content-type="dwc:institutional_code" xlink:type="simple">NMNS</named-content>), same but with “8.VII.-5.VIII.2003”; 1♂ (<named-content xmlns:xlink="http://www.w3.org/1999/xlink" content-type="dwc:institutional_code" xlink:type="simple">NMNS</named-content>), same but with “7.X.-4.XI.2003”; 1♂ (<named-content xmlns:xlink="http://www.w3.org/1999/xlink" content-type="dwc:institutional_code" xlink:type="simple">NMNS</named-content>), same but with “5.X.-16.XI.2004”; 1♂ (<named-content xmlns:xlink="http://www.w3.org/1999/xlink" content-type="dwc:institutional_code" xlink:type="simple">NMNS</named-content>), same but with “4.X.-8.XI.2005”; 1♀ (<named-content xmlns:xlink="http://www.w3.org/1999/xlink" content-type="dwc:institutional_code" xlink:type="simple">NMNS</named-content>), same but with “21.IX.-17.X.2006”; <bold>Pingtung</bold>: 1♂ (<named-content xmlns:xlink="http://www.w3.org/1999/xlink" content-type="dwc:institutional_code" xlink:type="simple">TARI</named-content>), Peitawushan (北大武山), 3050 m, 15.VIII.2016, leg. Y.-M. Weng; <bold>Taichung</bold>: 1♀ (<named-content xmlns:xlink="http://www.w3.org/1999/xlink" content-type="dwc:institutional_code" xlink:type="simple">TARI</named-content>), Nanhutashan (南湖大山), 3700 m, 23.VII.2016, leg. J.-C. Chen; <bold>Taitung</bold>: 1♂, 5♀♀ (<named-content xmlns:xlink="http://www.w3.org/1999/xlink" content-type="dwc:institutional_code" xlink:type="simple">TARI</named-content>), Hsiangyangshan (向陽山), 3600 m, 20.VI.2014, leg. J.-C. Chen; 1♂ (<named-content xmlns:xlink="http://www.w3.org/1999/xlink" content-type="dwc:institutional_code" xlink:type="simple">TARI</named-content>), same but with “19.IX.2014”.</p></tp:treatment-sec><tp:treatment-sec sec-type="diagnosis" id="SECID0EG1AE"><title>Diagnosis.</title><p><italic><tp:taxon-name><tp:taxon-name-part taxon-name-part-type="genus" reg="Lochmaea">Lochmaea</tp:taxon-name-part><tp:taxon-name-part taxon-name-part-type="species" reg="lesagei">lesagei</tp:taxon-name-part></tp:taxon-name></italic> Kimoto cannot be distinguished from <italic><tp:taxon-name><tp:taxon-name-part taxon-name-part-type="genus" reg="Lochmaea">L.</tp:taxon-name-part><tp:taxon-name-part taxon-name-part-type="species" reg="tsoui">tsoui</tp:taxon-name-part></tp:taxon-name></italic> sp. n. based on external morphology but it differs by the rounded apex of the symmetrical median lobe (Fig. <xref ref-type="fig" rid="F3">3C</xref>) (tapering apex of asymmetrical median lobe (Fig. <xref ref-type="fig" rid="F6">6C</xref>) in <italic><tp:taxon-name><tp:taxon-name-part taxon-name-part-type="genus" reg="Lochmaea">L.</tp:taxon-name-part><tp:taxon-name-part taxon-name-part-type="species" reg="tsoui">tsoui</tp:taxon-name-part></tp:taxon-name></italic> sp. n.), the acute apex of abdominal ventrite VIII in females (Fig. <xref ref-type="fig" rid="F3">3E</xref>) (rounded apex (Fig. <xref ref-type="fig" rid="F6">6E</xref>) in <italic><tp:taxon-name><tp:taxon-name-part taxon-name-part-type="genus" reg="Lochmaea">L.</tp:taxon-name-part><tp:taxon-name-part taxon-name-part-type="species" reg="tsoui">tsoui</tp:taxon-name-part></tp:taxon-name></italic> sp. n.), and northern Taiwan distribution (southern Taiwan in <italic><tp:taxon-name><tp:taxon-name-part taxon-name-part-type="genus" reg="Lochmaea">L.</tp:taxon-name-part><tp:taxon-name-part taxon-name-part-type="species" reg="tsoui">tsoui</tp:taxon-name-part></tp:taxon-name></italic> sp. n.).</p></tp:treatment-sec><tp:treatment-sec sec-type="redescription" id="SECID0ET3AE"><title>Redescription.</title><p>Length 6.6–7.4 mm, width 3.3–2.9 mm. General color (Fig. <xref ref-type="fig" rid="F2">2A, C</xref>) yellowish brown to reddish brown; vertex and pronotum with median longitudinal dark band; each elytron green but with wide yellowish brown band along suture and lateral margin. Antennae filiform in males (Fig. <xref ref-type="fig" rid="F3">3A</xref>), length ratios of antennomeres I–XI 1.0 : 0.6 : 1.0 : 1.0 : 1.0 : 0.9 : 0.9 : 0.7 : 0.7 : 0.7 : 0.9, length to width ratios of antennomeres I–XI 2.7 : 3.0 : 3.3 : 3.4 : 3.6 : 3.6 : 3.6 : 3.5 : 3.7 : 3.6 : 4.0; much shorter in females (Fig. <xref ref-type="fig" rid="F3">3B</xref>), length ratios of antennomeres I–XI 1.0 : 0.5 : 0.9 : 0.8 : 0.9 : 0.9 : 0.7 : 0.7 : 0.7 : 0.7 : 0.9, length to width ratios of antennomeres I–XI 2.7 : 2.2 : 3.7 : 3.3 : 3.8 : 3.6 : 3.0 : 3.1 : 3.3 : 3.1 : 3.6. Pronotum transverse, 1.8× wider than long, disc with dense, extremely coarse punctures, and one pair of lateral depressions; lateral margins strongly narrowed basally; margins concave basally and apically. Elytra elongate and parallel-sided, 1.4× longer than wide; disc with random, dense, coarse punctures. Apical margin of abdominal ventrite V in males with median notch bearing short, longitudinal ridges along margin, concave between ridges (Fig. <xref ref-type="fig" rid="F3">3H</xref>). Ventrite V in females with deep, wide, median, rounded notch (Fig. <xref ref-type="fig" rid="F3">3I</xref>). Median lobe symmetrical, (Fig. <xref ref-type="fig" rid="F3">3C, D</xref>) slender, 6.4× longer than wide, parallel-sided from base to <!--PageBreak -->apical 1/3, broader towards 1/7, widest at apical 1/7, apex rounded; opening elongate, apically broader; in lateral view almost straight, strongly curved near base, apically narrowed from apical 1/7; internal sac with one elongate sclerite, 0.6× as long as median lobe. Gonocoxae (Fig. <xref ref-type="fig" rid="F3">3F</xref>) elongate, membranous except apical parts, with one pair of <!--PageBreak -->weakly sclerotized, elongate sclerites at base; apical parts elongate, bearing tiny, scattered setae and four long setae at apices. Ventrite VIII (Fig. <xref ref-type="fig" rid="F3">3E</xref>) longitudinal and well sclerotized; apex acute; abruptly broader at apical 1/5, spiculum long and wide. Receptacle of spermatheca (Fig. <xref ref-type="fig" rid="F3">3G</xref>) strongly swollen; pump slender and strongly curved; proximal spermathecal duct deeply inserted into receptacle, broad but short.</p><fig id="F2" position="float" orientation="portrait"><label>Figures 2.</label><caption><p>Habitus of <italic><tp:taxon-name><tp:taxon-name-part taxon-name-part-type="genus" reg="Lochmaea">Lochmaea</tp:taxon-name-part></tp:taxon-name></italic> species. <bold>A</bold><italic><tp:taxon-name><tp:taxon-name-part taxon-name-part-type="genus" reg="Lochmaea">L.</tp:taxon-name-part><tp:taxon-name-part taxon-name-part-type="species" reg="lesagei">lesagei</tp:taxon-name-part></tp:taxon-name></italic> Kimoto, female, dorsal view <bold>B</bold> Ditto, ventral view <bold>C</bold> Ditto, lateral view <bold>D</bold><italic><tp:taxon-name><tp:taxon-name-part taxon-name-part-type="genus" reg="Lochmaea">L.</tp:taxon-name-part><tp:taxon-name-part taxon-name-part-type="species" reg="tsoui">tsoui</tp:taxon-name-part></tp:taxon-name></italic> Lee, sp. n., female, dorsal view <bold>E</bold> Ditto, ventral view <bold>F</bold> Ditto, lateral view.</p></caption><graphic xmlns:xlink="http://www.w3.org/1999/xlink" xlink:href="zookeys-856-075-g002.jpg" position="float" orientation="portrait" xlink:type="simple" id="oo_310449.jpg"/></fig><fig id="F3" position="float" orientation="portrait"><label>Figures 3.</label><caption><p>Diagnostic characters of <italic><tp:taxon-name><tp:taxon-name-part taxon-name-part-type="genus" reg="Lochmaea">Lochmaea</tp:taxon-name-part><tp:taxon-name-part taxon-name-part-type="species" reg="lesagei">lesagei</tp:taxon-name-part></tp:taxon-name></italic> Kimoto. <bold>A</bold> Antenna, male <bold>B</bold> Antenna, female <bold>C</bold> Median lobe, dorsal view <bold>D</bold> Median lobe, lateral view <bold>E</bold> Abdominal ventrite VIII <bold>F</bold> Gonocoxae <bold>G</bold> Spermatheca <bold>H</bold> Abdominal ventrite V, male <bold>I</bold> Abdominal ventrite V, female.</p></caption><graphic xmlns:xlink="http://www.w3.org/1999/xlink" xlink:href="zookeys-856-075-g003.jpg" position="float" orientation="portrait" xlink:type="simple" id="oo_310450.jpg"/></fig><fig id="F4" position="float" orientation="portrait"><label>Figures 4.</label><caption><p>Field photographs. <bold>A</bold> Adult of <italic><tp:taxon-name><tp:taxon-name-part taxon-name-part-type="genus" reg="Lochmaea">Lochmaea</tp:taxon-name-part><tp:taxon-name-part taxon-name-part-type="species" reg="lesagei">lesagei</tp:taxon-name-part></tp:taxon-name></italic> on the leaves of <italic><tp:taxon-name><tp:taxon-name-part taxon-name-part-type="genus" reg="Rhododendron">Rhododendron</tp:taxon-name-part><tp:taxon-name-part taxon-name-part-type="species" reg="pseudochrysanthum">pseudochrysanthum</tp:taxon-name-part></tp:taxon-name></italic> at Tatachia <bold>B</bold> Same species also on <italic><tp:taxon-name><tp:taxon-name-part taxon-name-part-type="genus" reg="Rhododendron">R.</tp:taxon-name-part><tp:taxon-name-part taxon-name-part-type="species" reg="pseudochrysanthum">pseudochrysanthum</tp:taxon-name-part></tp:taxon-name></italic> at Hsiangyangshan <bold>C</bold> Feeding marks on <italic><tp:taxon-name><tp:taxon-name-part taxon-name-part-type="genus" reg="Rhododendron">R.</tp:taxon-name-part><tp:taxon-name-part taxon-name-part-type="species" reg="hyperythrum">hyperythrum</tp:taxon-name-part></tp:taxon-name></italic> by <italic><tp:taxon-name><tp:taxon-name-part taxon-name-part-type="genus" reg="Lochmaea">L.</tp:taxon-name-part><tp:taxon-name-part taxon-name-part-type="species" reg="tsoui">tsoui</tp:taxon-name-part></tp:taxon-name></italic> sp. n. <bold>D</bold> Adult of <italic><tp:taxon-name><tp:taxon-name-part taxon-name-part-type="genus" reg="Lochmaea">Lochmaea</tp:taxon-name-part><tp:taxon-name-part taxon-name-part-type="species" reg="tsoui">tsoui</tp:taxon-name-part></tp:taxon-name></italic> sp. n. feeding leaves of <italic><tp:taxon-name><tp:taxon-name-part taxon-name-part-type="genus" reg="Rhododendron">R.</tp:taxon-name-part><tp:taxon-name-part taxon-name-part-type="species" reg="hyperythrum">hyperythrum</tp:taxon-name-part></tp:taxon-name></italic> at Lengshuikeng <bold>E</bold> Many adults of <italic><tp:taxon-name><tp:taxon-name-part taxon-name-part-type="genus" reg="Lochmaea">L.</tp:taxon-name-part><tp:taxon-name-part taxon-name-part-type="species" reg="tsoui">tsoui</tp:taxon-name-part></tp:taxon-name></italic> sp. n. were found on leaves of <italic><tp:taxon-name><tp:taxon-name-part taxon-name-part-type="genus" reg="Rhododendron">R.</tp:taxon-name-part><tp:taxon-name-part taxon-name-part-type="species" reg="indicum">indicum</tp:taxon-name-part></tp:taxon-name></italic> at Lengshuikeng <bold>F</bold> Adults of <italic><tp:taxon-name><tp:taxon-name-part taxon-name-part-type="genus" reg="Lochmaea">L.</tp:taxon-name-part><tp:taxon-name-part taxon-name-part-type="species" reg="tsoui">tsoui</tp:taxon-name-part></tp:taxon-name></italic> sp. n. on the leaves of <italic><tp:taxon-name><tp:taxon-name-part taxon-name-part-type="genus" reg="Rhododendron">R.</tp:taxon-name-part><tp:taxon-name-part taxon-name-part-type="species" reg="pseudochrysanthum">pseudochrysanthum</tp:taxon-name-part></tp:taxon-name></italic> at Hsuehshan.</p></caption><graphic xmlns:xlink="http://www.w3.org/1999/xlink" xlink:href="zookeys-856-075-g004.jpg" position="float" orientation="portrait" xlink:type="simple" id="oo_310451.jpg"/></fig></tp:treatment-sec><tp:treatment-sec sec-type="host" id="SECID0EUFAG"><title>Host plants.</title><p><tp:taxon-name><tp:taxon-name-part taxon-name-part-type="family">Ericaceae</tp:taxon-name-part></tp:taxon-name>: <italic><tp:taxon-name><tp:taxon-name-part taxon-name-part-type="genus" reg="Rhododendron">Rhododendron</tp:taxon-name-part><tp:taxon-name-part taxon-name-part-type="species" reg="pseudochrysanthum">pseudochrysanthum</tp:taxon-name-part></tp:taxon-name></italic> Hayata (Fig. <xref ref-type="fig" rid="F4">4A, B</xref>) and <tp:taxon-name><tp:taxon-name-part taxon-name-part-type="genus" reg="Rhododendron">R.</tp:taxon-name-part><tp:taxon-name-part taxon-name-part-type="species" reg="rubropilosum">rubropilosum</tp:taxon-name-part><tp:taxon-name-part taxon-name-part-type="authority">Hayata</tp:taxon-name-part><tp:taxon-name-part taxon-name-part-type="infraspecific-rank">var.</tp:taxon-name-part><tp:taxon-name-part taxon-name-part-type="variety" reg="taiwanalpinum">taiwanalpinum</tp:taxon-name-part></tp:taxon-name> (Ohwi).</p></tp:treatment-sec><tp:treatment-sec sec-type="biology" id="SECID0ECHAG"><title>Biology.</title><p>Larvae appear when host plants begin sprouting. A number of young larvae (first-instar) were collected from <italic><tp:taxon-name><tp:taxon-name-part taxon-name-part-type="genus" reg="Rhododendron">Rhododendron</tp:taxon-name-part><tp:taxon-name-part taxon-name-part-type="species" reg="pseudochrysanthum">pseudochrysanthum</tp:taxon-name-part></tp:taxon-name></italic> in Kunyang (昆陽) (3050 m), May 18, 2009 and transferred to the laboratory for rearing. Mature larvae burrowed into the soil and built underground chambers for pupation after seven days (May 25). Adults emerged from soil after 24 days (June 28). Twenty larvae emerged successfully as adults. From this sample, eighteen adults were identified as <italic><tp:taxon-name><tp:taxon-name-part taxon-name-part-type="genus" reg="Lochmaea">L.</tp:taxon-name-part><tp:taxon-name-part taxon-name-part-type="species" reg="lesagei">lesagei</tp:taxon-name-part></tp:taxon-name></italic> (winged) and the other two as <italic><tp:taxon-name><tp:taxon-name-part taxon-name-part-type="genus" reg="Lochmaea">L.</tp:taxon-name-part><tp:taxon-name-part taxon-name-part-type="species" reg="smetanai">smetanai</tp:taxon-name-part></tp:taxon-name></italic> (wingless). Adults appeared in the field from late June to October.</p></tp:treatment-sec><tp:treatment-sec sec-type="distribution" id="SECID0EJIAG"><title>Distribution.</title><p>Southern Taiwan, including Nantou, Hualien, Chiayi, Pingtung, Taitung, and Taichung (only found in Nanhutashan (南湖大山)) Counties (Fig. <xref ref-type="fig" rid="F5">5A</xref>).</p><fig id="F5" position="float" orientation="portrait"><label>Figure 5.</label><caption><p>Distribution map of <italic><tp:taxon-name><tp:taxon-name-part taxon-name-part-type="genus" reg="Lochmaea">Lochmaea</tp:taxon-name-part></tp:taxon-name></italic> species, solid line: 1000 m, broken line: 2000 m, black areas: 3000 m. <bold>A</bold><italic><tp:taxon-name><tp:taxon-name-part taxon-name-part-type="genus" reg="Lochmaea">L.</tp:taxon-name-part><tp:taxon-name-part taxon-name-part-type="species" reg="lesagei">lesagei</tp:taxon-name-part></tp:taxon-name></italic> group. Key: Red Dots <italic><tp:taxon-name><tp:taxon-name-part taxon-name-part-type="genus" reg="Lochmaea">L.</tp:taxon-name-part><tp:taxon-name-part taxon-name-part-type="species" reg="lesagei">lesagei</tp:taxon-name-part></tp:taxon-name></italic> Kimoto Blue Dots <italic><tp:taxon-name><tp:taxon-name-part taxon-name-part-type="genus" reg="Lochmaea">L.</tp:taxon-name-part><tp:taxon-name-part taxon-name-part-type="species" reg="tsoui">tsoui</tp:taxon-name-part></tp:taxon-name></italic> sp. n. <bold>B</bold><italic><tp:taxon-name><tp:taxon-name-part taxon-name-part-type="genus" reg="Lochmaea">L.</tp:taxon-name-part><tp:taxon-name-part taxon-name-part-type="species" reg="smetanai">smetanai</tp:taxon-name-part></tp:taxon-name></italic> group. Red Dots <italic><tp:taxon-name><tp:taxon-name-part taxon-name-part-type="genus" reg="Lochmaea">L.</tp:taxon-name-part><tp:taxon-name-part taxon-name-part-type="species" reg="smetanai">smetanai</tp:taxon-name-part></tp:taxon-name></italic> Kimoto Blue Dots <italic><tp:taxon-name><tp:taxon-name-part taxon-name-part-type="genus" reg="Lochmaea">L.</tp:taxon-name-part><tp:taxon-name-part taxon-name-part-type="species" reg="jungchani">jungchani</tp:taxon-name-part></tp:taxon-name></italic> sp. n Green Dots <italic><tp:taxon-name><tp:taxon-name-part taxon-name-part-type="genus" reg="Lochmaea">L.</tp:taxon-name-part><tp:taxon-name-part taxon-name-part-type="species" reg="cheni">cheni</tp:taxon-name-part></tp:taxon-name></italic> sp. n.</p></caption><graphic xmlns:xlink="http://www.w3.org/1999/xlink" xlink:href="zookeys-856-075-g005.jpg" position="float" orientation="portrait" xlink:type="simple" id="oo_310452.jpg"/></fig></tp:treatment-sec><tp:treatment-sec><!--Section generated to contain objects referenced in tp:taxon-treatment.--><fig id="F6" position="float" orientation="portrait"><label>Figures 6.</label><caption><p>Diagnostic characters of <italic><tp:taxon-name><tp:taxon-name-part taxon-name-part-type="genus" reg="Lochmaea">Lochmaea</tp:taxon-name-part><tp:taxon-name-part taxon-name-part-type="species" reg="tsoui">tsoui</tp:taxon-name-part></tp:taxon-name></italic> Lee sp. n. <bold>A</bold> Antenna, male <bold>B</bold> Antenna, female <bold>C</bold> Penis, dorsal view <bold>D</bold> Penis, lateral view <bold>E</bold> Abdominal ventrite VIII <bold>F</bold> Gonocoxae <bold>G</bold> Spermatheca <bold>H</bold> Abdominal ventrite V, male <bold>I</bold> Abdominal ventrite V, female.</p></caption><graphic xmlns:xlink="http://www.w3.org/1999/xlink" xlink:href="zookeys-856-075-g006.jpg" position="float" orientation="portrait" xlink:type="simple" id="oo_310453.jpg"/></fig></tp:treatment-sec></tp:taxon-treatment>
