# Supplementary material for: The genus Lochmaea Weise, 1883 in Taiwan: results of taxonomic expeditions by citizen scientists (Coleoptera, Chrysomelidae, Galerucinae)
Source: Zookeys. 2019 Jun 17;856:75–100. doi: 10.3897/zookeys.856.30838 (PMC6591211; doi:10.3897/zookeys.856.30838)
Supplement: XML Treatment for Lochmaea tsoui [file zookeys.856.30838-treatment2.xml]

<!DOCTYPE tp:taxon-treatment
  PUBLIC "-//TaxonX//DTD Taxonomic Treatment Publishing DTD v0 20100105//EN" "tax-treatment-NSO.dtd">
<tp:taxon-treatment xmlns:tp="http://www.plazi.org/taxpub"><tp:treatment-meta><kwd-group><label>Taxon classification</label><kwd><named-content xmlns:xlink="http://www.w3.org/1999/xlink" content-type="kingdom">Animalia</named-content></kwd><kwd><named-content xmlns:xlink="http://www.w3.org/1999/xlink" content-type="order">Coleoptera</named-content></kwd><kwd><named-content xmlns:xlink="http://www.w3.org/1999/xlink" content-type="family">Chrysomelidae</named-content></kwd></kwd-group><mixed-citation publication-type="journal"><person-group><name><surname>Lee</surname><given-names>Chi-Feng</given-names></name></person-group><article-title>The genus <italic><tp:taxon-name><tp:taxon-name-part taxon-name-part-type="genus" reg="Lochmaea">Lochmaea</tp:taxon-name-part></tp:taxon-name></italic> Weise, 1883 in Taiwan: results of taxonomic expeditions by citizen scientists (<tp:taxon-name><tp:taxon-name-part taxon-name-part-type="order">Coleoptera</tp:taxon-name-part></tp:taxon-name>, <tp:taxon-name><tp:taxon-name-part taxon-name-part-type="family">Chrysomelidae</tp:taxon-name-part></tp:taxon-name>, <tp:taxon-name><tp:taxon-name-part taxon-name-part-type="subfamily">Galerucinae</tp:taxon-name-part></tp:taxon-name>)</article-title><source>Zookeys</source><day>17</day><month>6</month><year>2019</year><volume>856</volume><fpage>75</fpage><lpage>100</lpage><pub-id pub-id-type="doi">10.3897/zookeys.856.30838</pub-id></mixed-citation></tp:treatment-meta><tp:nomenclature><tp:taxon-name>
            <tp:taxon-name-part taxon-name-part-type="genus" reg="Lochmaea">Lochmaea</tp:taxon-name-part>
            <tp:taxon-name-part taxon-name-part-type="species" reg="tsoui">tsoui</tp:taxon-name-part>
            <object-id xmlns:xlink="http://www.w3.org/1999/xlink" content-type="zoobank" xlink:type="simple">http://zoobank.org/570DA489-1D13-4208-80D8-0D253EA53573</object-id>
          </tp:taxon-name><tp:taxon-status xmlns:xlink="http://www.w3.org/1999/xlink" xlink:type="simple">sp. n.</tp:taxon-status><xref ref-type="fig" rid="F2">Figs 2A–2C</xref><xref ref-type="fig" rid="F4">, 4C–4F</xref><xref ref-type="fig" rid="F6">, 6</xref><xref ref-type="fig" rid="F7">, 7</xref><!--PageBreak --></tp:nomenclature><tp:treatment-sec sec-type="type material" id="SECID0ERNAG"><title>Type material</title><p><bold>(n = 84).</bold> Holotype ♂ (<named-content xmlns:xlink="http://www.w3.org/1999/xlink" content-type="dwc:institutional_code" xlink:type="simple">TARI</named-content>). <bold>Hsinchu</bold>: Lupi (魯壁), 1450 m, 26.VII.2008, leg. M.-H. Tsou. Paratypes. 5♂♂, 4♀♀ (<named-content xmlns:xlink="http://www.w3.org/1999/xlink" content-type="dwc:institutional_code" xlink:type="simple">TARI</named-content>), same data as holotype; 4♂♂, 4♀♀ (<named-content xmlns:xlink="http://www.w3.org/1999/xlink" content-type="dwc:institutional_code" xlink:type="simple">TARI</named-content>), same but with “20.VII.2008”; 1♀ (<named-content xmlns:xlink="http://www.w3.org/1999/xlink" content-type="dwc:institutional_code" xlink:type="simple">TARI</named-content>), Kuanwu (觀霧), 2200 m, 6.XI.2009, leg. H. Lee; <bold>Ilan</bold>: 1♂, 1♀ (<named-content xmlns:xlink="http://www.w3.org/1999/xlink" content-type="dwc:institutional_code" xlink:type="simple">TARI</named-content>), Tsuifenghu (翠峰湖), 1900 m, 3.VII.2010, leg. M.-H. Tsou; <bold>Taichung</bold>: 1♂ (<named-content xmlns:xlink="http://www.w3.org/1999/xlink" content-type="dwc:institutional_code" xlink:type="simple">TARI</named-content>), Cika Lodge (七卡山莊), 2450 m, 30.IV.2012, leg. T.-H. Lee; 3♂♂, 1♀ (<named-content xmlns:xlink="http://www.w3.org/1999/xlink" content-type="dwc:institutional_code" xlink:type="simple">TARI</named-content>), same locality, 3.IX.2014, leg. T.-H. Lee; 1♂ (<named-content xmlns:xlink="http://www.w3.org/1999/xlink" content-type="dwc:institutional_code" xlink:type="simple">TARI</named-content>), Hsuehshan (雪山), 3850 m, 7.X.2011, leg. W.-B. Yeh; 1♂ (<named-content xmlns:xlink="http://www.w3.org/1999/xlink" content-type="dwc:institutional_code" xlink:type="simple">TARI</named-content>), same but with “26.VI.2017”; 1♂ (<named-content xmlns:xlink="http://www.w3.org/1999/xlink" content-type="dwc:institutional_code" xlink:type="simple">TARI</named-content>), same but with “15.VIII.2017”; 3♂♂, 3♀♀ (<named-content xmlns:xlink="http://www.w3.org/1999/xlink" content-type="dwc:institutional_code" xlink:type="simple">TARI</named-content>), Kupo (哭坡), 2950 m, 2.IX.2014, leg. J.-C. Chen; 1♂ (<named-content xmlns:xlink="http://www.w3.org/1999/xlink" content-type="dwc:institutional_code" xlink:type="simple">TARI</named-content>), Tahsuchshan (大雪山), 2550 m, 23.VII.2011, leg. J.-C. Chen; <bold>Taipei</bold>: 2♂♂, 7♀♀ (<named-content xmlns:xlink="http://www.w3.org/1999/xlink" content-type="dwc:institutional_code" xlink:type="simple">TARI</named-content>), Lengshuikeng (冷水坑), 750 m, 26.V.2009, leg. J.-C. Chen; 9♂♂, 22♀♀ (<named-content xmlns:xlink="http://www.w3.org/1999/xlink" content-type="dwc:institutional_code" xlink:type="simple">TARI</named-content>), same locality, 28.V.2009, leg. M.-H. Tsou; 3♂♂, 4♀♀ (<named-content xmlns:xlink="http://www.w3.org/1999/xlink" content-type="dwc:institutional_code" xlink:type="simple">TARI</named-content>), same locality, 13.VI.2009, leg. H. Lee; <bold>Taoyuan</bold>: 1♂ (<named-content xmlns:xlink="http://www.w3.org/1999/xlink" content-type="dwc:institutional_code" xlink:type="simple">TARI</named-content>), Lalashan (拉拉山), 1600 m, 30.X.2008, leg. S.-F. Yu.</p></tp:treatment-sec><tp:treatment-sec sec-type="diagnosis" id="SECID0ETQAG"><title>Diagnosis.</title><p><italic><tp:taxon-name><tp:taxon-name-part taxon-name-part-type="genus" reg="Lochmaea">Lochmaea</tp:taxon-name-part><tp:taxon-name-part taxon-name-part-type="species" reg="tsoui">tsoui</tp:taxon-name-part></tp:taxon-name></italic> sp. n. cannot be distinguished from <italic><tp:taxon-name><tp:taxon-name-part taxon-name-part-type="genus" reg="Lochmaea">L.</tp:taxon-name-part><tp:taxon-name-part taxon-name-part-type="species" reg="lesagei">lesagei</tp:taxon-name-part></tp:taxon-name></italic> Kimoto based on external morphology but differs by the tapering apex of the asymmetrical median lobe (Fig. <xref ref-type="fig" rid="F6">6C</xref>) (rounded apex of symmetrical median lobe (Fig. <xref ref-type="fig" rid="F3">3C</xref>) in <italic><tp:taxon-name><tp:taxon-name-part taxon-name-part-type="genus" reg="Lochmaea">L.</tp:taxon-name-part><tp:taxon-name-part taxon-name-part-type="species" reg="lesagei">lesagei</tp:taxon-name-part></tp:taxon-name></italic>), the rounded apex of abdominal ventrite VIII in females (Fig. <xref ref-type="fig" rid="F6">6E</xref>) (acute apex (Fig. <xref ref-type="fig" rid="F3">3E</xref>) in <italic><tp:taxon-name><tp:taxon-name-part taxon-name-part-type="genus" reg="Lochmaea">L.</tp:taxon-name-part><tp:taxon-name-part taxon-name-part-type="species" reg="lesagei">lesagei</tp:taxon-name-part></tp:taxon-name></italic>), and northern Taiwan distribution (southern Taiwan in <italic><tp:taxon-name><tp:taxon-name-part taxon-name-part-type="genus" reg="Lochmaea">L.</tp:taxon-name-part><tp:taxon-name-part taxon-name-part-type="species" reg="lesagei">lesagei</tp:taxon-name-part></tp:taxon-name></italic>)</p></tp:treatment-sec><tp:treatment-sec sec-type="description" id="SECID0EATAG"><title>Description.</title><p>Length 5.3–6.8 mm, width 2.7–3.3 mm. General color (Fig. <xref ref-type="fig" rid="F2">2D–F</xref>) yellowish brown to reddish brown; each elytron green but with wide yellowish brown <!--PageBreak -->band along suture and lateral margin. Antennae filiform in males (Fig. <xref ref-type="fig" rid="F6">6A</xref>), length ratios of antennomeres I–XI 1.0 : 0.7 : 1.1 : 1.0 : 0.9 : 0.9 : 0.9 : 0.8 : 0.8 : 0.7 : 0.9, length to width ratios of antennomeres I–XI 2.6 : 2.4 : 3.7 : 3.1 : 2.9 : 2.9 : 2.9 : 2.5 : 2.6 : 2.4 : 3.2; similar in females (Fig. <xref ref-type="fig" rid="F6">6B</xref>), length ratios of antennomeres I–XI 1.0 : 0.5 : 0.8 : 0.8 : 0.7 : 0.7 : 0.7 : 0.6 : 0.6 : 0.6 : 0.7, length to width ratios of antennomeres I–XI 2.4 : 2.1 : 3.2 : 3.0 : 2.6 : 2.7 : 2.7 : 2.8 : 2.9 : 2.9 : 3.2. Pronotum transverse, 1.8× wider than long, disc with dense, extremely coarse punctures, and one pair of lateral depressions; lateral margins strongly narrowed basally; margins concave basally and apically. Elytra elongate and parallel-sided, 1.4× longer than wide; disc with random, dense, coarse <!--PageBreak -->punctures. Apical margin of abdominal ventrite V in males with median notch, bearing short, longitudinal ridges along margin, shallow concave between ridges (Fig. <xref ref-type="fig" rid="F6">6H</xref>). Ventrite V in females with shallow, wide, median, angular notch (Fig. <xref ref-type="fig" rid="F6">6I</xref>). Median lobe (Fig. <xref ref-type="fig" rid="F6">6C, D</xref>) broad, 4.8× longer than wide, asymmetrical, left lateral margin straight, right lateral margin widest at apical 1/5, apically tapering; opening broad, located on right, starting from apical 1/12; in lateral view strongly curved, distinctly oblique; internal sac with one elongate sclerite, 0.8× as long as median lobe, one additional sclerite located near base of elongate sclerites, base wide and bifurcate, apically membranous. Gonocoxae (Fig. <xref ref-type="fig" rid="F6">6F</xref>) elongate, membranous except apical parts, with one pair of weakly sclerotized, elongate sclerites at base; apical parts elongate, bearing tiny, scattered setae and four long setae at apices. Ventrite VIII (Fig. <xref ref-type="fig" rid="F6">6E</xref>) longitudinal and well sclerotized; apex rounded; abruptly broader at apical 1/5, with paired cluster of long setae near middle, disc bearing tiny, scattered setae along apical margin; spiculum long and narrow. Receptacle of spermatheca (Fig. <xref ref-type="fig" rid="F6">6G</xref>) strongly swollen; pump slender and strongly curved; proximal spermathecal duct deeply inserted into receptacle, broad but short.</p><fig id="F6" position="float" orientation="portrait"><label>Figures 6.</label><caption><p>Diagnostic characters of <italic><tp:taxon-name><tp:taxon-name-part taxon-name-part-type="genus" reg="Lochmaea">Lochmaea</tp:taxon-name-part><tp:taxon-name-part taxon-name-part-type="species" reg="tsoui">tsoui</tp:taxon-name-part></tp:taxon-name></italic> Lee sp. n. <bold>A</bold> Antenna, male <bold>B</bold> Antenna, female <bold>C</bold> Penis, dorsal view <bold>D</bold> Penis, lateral view <bold>E</bold> Abdominal ventrite VIII <bold>F</bold> Gonocoxae <bold>G</bold> Spermatheca <bold>H</bold> Abdominal ventrite V, male <bold>I</bold> Abdominal ventrite V, female.</p></caption><graphic xmlns:xlink="http://www.w3.org/1999/xlink" xlink:href="zookeys-856-075-g006.jpg" position="float" orientation="portrait" xlink:type="simple" id="oo_310453.jpg"/></fig><!--PageBreak --></tp:treatment-sec><tp:treatment-sec sec-type="host" id="SECID0EZVAG"><title>Host plants.</title><p><tp:taxon-name><tp:taxon-name-part taxon-name-part-type="family">Ericaceae</tp:taxon-name-part></tp:taxon-name>: <italic><tp:taxon-name><tp:taxon-name-part taxon-name-part-type="genus" reg="Rhododendron">Rhododendron</tp:taxon-name-part><tp:taxon-name-part taxon-name-part-type="species" reg="formosanum">formosanum</tp:taxon-name-part></tp:taxon-name></italic> Hemsl., <italic><tp:taxon-name><tp:taxon-name-part taxon-name-part-type="genus" reg="Rhododendron">R.</tp:taxon-name-part><tp:taxon-name-part taxon-name-part-type="species" reg="indicum">indicum</tp:taxon-name-part></tp:taxon-name></italic> (L.) Sweet (introduced species) (Fig. <xref ref-type="fig" rid="F4">4E</xref>), and <italic><tp:taxon-name><tp:taxon-name-part taxon-name-part-type="genus" reg="Rhododendron">R.</tp:taxon-name-part><tp:taxon-name-part taxon-name-part-type="species" reg="hyperythrum">hyperythrum</tp:taxon-name-part></tp:taxon-name></italic> Hayata (Fig. <xref ref-type="fig" rid="F4">4C, D</xref>), and <italic><tp:taxon-name><tp:taxon-name-part taxon-name-part-type="genus" reg="Rhododendron">R.</tp:taxon-name-part><tp:taxon-name-part taxon-name-part-type="species" reg="pseudochrysanthum">pseudochrysanthum</tp:taxon-name-part></tp:taxon-name></italic> Hayata (Fig. <xref ref-type="fig" rid="F4">4F</xref>).</p><!--PageBreak --></tp:treatment-sec><tp:treatment-sec sec-type="biology" id="SECID0E4XAG"><title>Biology.</title><p>Different species of <italic><tp:taxon-name><tp:taxon-name-part taxon-name-part-type="genus" reg="Rhododendron">Rhododendron</tp:taxon-name-part></tp:taxon-name></italic> are available as food plants at different localities. A population feeds on <italic><tp:taxon-name><tp:taxon-name-part taxon-name-part-type="genus" reg="Rhododendron">R.</tp:taxon-name-part><tp:taxon-name-part taxon-name-part-type="species" reg="formosanum">formosanum</tp:taxon-name-part></tp:taxon-name></italic> in Lupi (魯壁, 1450 m), <italic><tp:taxon-name><tp:taxon-name-part taxon-name-part-type="genus" reg="Rhododendron">R.</tp:taxon-name-part><tp:taxon-name-part taxon-name-part-type="species" reg="indicum">indicum</tp:taxon-name-part></tp:taxon-name></italic>, and <italic><tp:taxon-name><tp:taxon-name-part taxon-name-part-type="genus" reg="Rhododendron">R.</tp:taxon-name-part><tp:taxon-name-part taxon-name-part-type="species" reg="hyperythrum">hyperythrum</tp:taxon-name-part></tp:taxon-name></italic> in Lengshuikeng (冷水坑, 750 m), and <italic><tp:taxon-name><tp:taxon-name-part taxon-name-part-type="genus" reg="Rhododendron">R.</tp:taxon-name-part><tp:taxon-name-part taxon-name-part-type="species" reg="pseudochrysanthum">pseudochrysanthum</tp:taxon-name-part></tp:taxon-name></italic> in various localities above 2000 m. First-instar larvae were collected in Lupi (魯壁, 1450 m) and transferred to the laboratory for rearing in April 4, 2009. They mined leaves (Fig. <xref ref-type="fig" rid="F7">7A</xref>), and some concealed themselves inside coiled leaves (Fig. <xref ref-type="fig" rid="F7">7B</xref>). Mature larvae (Fig. <xref ref-type="fig" rid="F7">7C</xref>) burrowed in soil and built underground chambers for pupation (Fig. <xref ref-type="fig" rid="F7">7D</xref>) after 15 days (April 19). Adults emerged from soil after 23 days. Adults appeared in the field from June to November.</p><fig id="F7" position="float" orientation="portrait"><label>Figures 7.</label><caption><p>Ecological photography of <italic><tp:taxon-name><tp:taxon-name-part taxon-name-part-type="genus" reg="Lochmaea">Lochmaea</tp:taxon-name-part><tp:taxon-name-part taxon-name-part-type="species" reg="tsoui">tsoui</tp:taxon-name-part></tp:taxon-name></italic> Lee sp. n. <bold>A</bold> Feeding marks made by mining first-instar larvae <bold>B</bold> First-instar larva concealed inside coiled leaf <bold>C</bold> Third-instar larva <bold>D</bold> Pupa.</p></caption><graphic xmlns:xlink="http://www.w3.org/1999/xlink" xlink:href="zookeys-856-075-g007.jpg" position="float" orientation="portrait" xlink:type="simple" id="oo_310454.jpg"/></fig></tp:treatment-sec><tp:treatment-sec sec-type="etymology" id="SECID0EG2AG"><title>Etymology.</title><p>This new species is named after Mr. Mei-Hua Tsou, a member of the TCRT and the first to collect this new species.</p></tp:treatment-sec><tp:treatment-sec sec-type="distribution" id="SECID0EL2AG"><title>Distribution.</title><p>Northern Taiwan (Fig. <xref ref-type="fig" rid="F5">5A</xref>), including Taipei, Ilan, Taoyuan, Hsinchu, and Taichung Counties.</p></tp:treatment-sec><tp:treatment-sec><!--Section generated to contain objects referenced in tp:taxon-treatment.--><fig id="F2" position="float" orientation="portrait"><label>Figures 2.</label><caption><p>Habitus of <italic><tp:taxon-name><tp:taxon-name-part taxon-name-part-type="genus" reg="Lochmaea">Lochmaea</tp:taxon-name-part></tp:taxon-name></italic> species. <bold>A</bold><italic><tp:taxon-name><tp:taxon-name-part taxon-name-part-type="genus" reg="Lochmaea">L.</tp:taxon-name-part><tp:taxon-name-part taxon-name-part-type="species" reg="lesagei">lesagei</tp:taxon-name-part></tp:taxon-name></italic> Kimoto, female, dorsal view <bold>B</bold> Ditto, ventral view <bold>C</bold> Ditto, lateral view <bold>D</bold><italic><tp:taxon-name><tp:taxon-name-part taxon-name-part-type="genus" reg="Lochmaea">L.</tp:taxon-name-part><tp:taxon-name-part taxon-name-part-type="species" reg="tsoui">tsoui</tp:taxon-name-part></tp:taxon-name></italic> Lee, sp. n., female, dorsal view <bold>E</bold> Ditto, ventral view <bold>F</bold> Ditto, lateral view.</p></caption><graphic xmlns:xlink="http://www.w3.org/1999/xlink" xlink:href="zookeys-856-075-g002.jpg" position="float" orientation="portrait" xlink:type="simple" id="oo_310449.jpg"/></fig><fig id="F4" position="float" orientation="portrait"><label>Figures 4.</label><caption><p>Field photographs. <bold>A</bold> Adult of <italic><tp:taxon-name><tp:taxon-name-part taxon-name-part-type="genus" reg="Lochmaea">Lochmaea</tp:taxon-name-part><tp:taxon-name-part taxon-name-part-type="species" reg="lesagei">lesagei</tp:taxon-name-part></tp:taxon-name></italic> on the leaves of <italic><tp:taxon-name><tp:taxon-name-part taxon-name-part-type="genus" reg="Rhododendron">Rhododendron</tp:taxon-name-part><tp:taxon-name-part taxon-name-part-type="species" reg="pseudochrysanthum">pseudochrysanthum</tp:taxon-name-part></tp:taxon-name></italic> at Tatachia <bold>B</bold> Same species also on <italic><tp:taxon-name><tp:taxon-name-part taxon-name-part-type="genus" reg="Rhododendron">R.</tp:taxon-name-part><tp:taxon-name-part taxon-name-part-type="species" reg="pseudochrysanthum">pseudochrysanthum</tp:taxon-name-part></tp:taxon-name></italic> at Hsiangyangshan <bold>C</bold> Feeding marks on <italic><tp:taxon-name><tp:taxon-name-part taxon-name-part-type="genus" reg="Rhododendron">R.</tp:taxon-name-part><tp:taxon-name-part taxon-name-part-type="species" reg="hyperythrum">hyperythrum</tp:taxon-name-part></tp:taxon-name></italic> by <italic><tp:taxon-name><tp:taxon-name-part taxon-name-part-type="genus" reg="Lochmaea">L.</tp:taxon-name-part><tp:taxon-name-part taxon-name-part-type="species" reg="tsoui">tsoui</tp:taxon-name-part></tp:taxon-name></italic> sp. n. <bold>D</bold> Adult of <italic><tp:taxon-name><tp:taxon-name-part taxon-name-part-type="genus" reg="Lochmaea">Lochmaea</tp:taxon-name-part><tp:taxon-name-part taxon-name-part-type="species" reg="tsoui">tsoui</tp:taxon-name-part></tp:taxon-name></italic> sp. n. feeding leaves of <italic><tp:taxon-name><tp:taxon-name-part taxon-name-part-type="genus" reg="Rhododendron">R.</tp:taxon-name-part><tp:taxon-name-part taxon-name-part-type="species" reg="hyperythrum">hyperythrum</tp:taxon-name-part></tp:taxon-name></italic> at Lengshuikeng <bold>E</bold> Many adults of <italic><tp:taxon-name><tp:taxon-name-part taxon-name-part-type="genus" reg="Lochmaea">L.</tp:taxon-name-part><tp:taxon-name-part taxon-name-part-type="species" reg="tsoui">tsoui</tp:taxon-name-part></tp:taxon-name></italic> sp. n. were found on leaves of <italic><tp:taxon-name><tp:taxon-name-part taxon-name-part-type="genus" reg="Rhododendron">R.</tp:taxon-name-part><tp:taxon-name-part taxon-name-part-type="species" reg="indicum">indicum</tp:taxon-name-part></tp:taxon-name></italic> at Lengshuikeng <bold>F</bold> Adults of <italic><tp:taxon-name><tp:taxon-name-part taxon-name-part-type="genus" reg="Lochmaea">L.</tp:taxon-name-part><tp:taxon-name-part taxon-name-part-type="species" reg="tsoui">tsoui</tp:taxon-name-part></tp:taxon-name></italic> sp. n. on the leaves of <italic><tp:taxon-name><tp:taxon-name-part taxon-name-part-type="genus" reg="Rhododendron">R.</tp:taxon-name-part><tp:taxon-name-part taxon-name-part-type="species" reg="pseudochrysanthum">pseudochrysanthum</tp:taxon-name-part></tp:taxon-name></italic> at Hsuehshan.</p></caption><graphic xmlns:xlink="http://www.w3.org/1999/xlink" xlink:href="zookeys-856-075-g004.jpg" position="float" orientation="portrait" xlink:type="simple" id="oo_310451.jpg"/></fig><fig id="F3" position="float" orientation="portrait"><label>Figures 3.</label><caption><p>Diagnostic characters of <italic><tp:taxon-name><tp:taxon-name-part taxon-name-part-type="genus" reg="Lochmaea">Lochmaea</tp:taxon-name-part><tp:taxon-name-part taxon-name-part-type="species" reg="lesagei">lesagei</tp:taxon-name-part></tp:taxon-name></italic> Kimoto. <bold>A</bold> Antenna, male <bold>B</bold> Antenna, female <bold>C</bold> Median lobe, dorsal view <bold>D</bold> Median lobe, lateral view <bold>E</bold> Abdominal ventrite VIII <bold>F</bold> Gonocoxae <bold>G</bold> Spermatheca <bold>H</bold> Abdominal ventrite V, male <bold>I</bold> Abdominal ventrite V, female.</p></caption><graphic xmlns:xlink="http://www.w3.org/1999/xlink" xlink:href="zookeys-856-075-g003.jpg" position="float" orientation="portrait" xlink:type="simple" id="oo_310450.jpg"/></fig><fig id="F5" position="float" orientation="portrait"><label>Figure 5.</label><caption><p>Distribution map of <italic><tp:taxon-name><tp:taxon-name-part taxon-name-part-type="genus" reg="Lochmaea">Lochmaea</tp:taxon-name-part></tp:taxon-name></italic> species, solid line: 1000 m, broken line: 2000 m, black areas: 3000 m. <bold>A</bold><italic><tp:taxon-name><tp:taxon-name-part taxon-name-part-type="genus" reg="Lochmaea">L.</tp:taxon-name-part><tp:taxon-name-part taxon-name-part-type="species" reg="lesagei">lesagei</tp:taxon-name-part></tp:taxon-name></italic> group. Key: Red Dots <italic><tp:taxon-name><tp:taxon-name-part taxon-name-part-type="genus" reg="Lochmaea">L.</tp:taxon-name-part><tp:taxon-name-part taxon-name-part-type="species" reg="lesagei">lesagei</tp:taxon-name-part></tp:taxon-name></italic> Kimoto Blue Dots <italic><tp:taxon-name><tp:taxon-name-part taxon-name-part-type="genus" reg="Lochmaea">L.</tp:taxon-name-part><tp:taxon-name-part taxon-name-part-type="species" reg="tsoui">tsoui</tp:taxon-name-part></tp:taxon-name></italic> sp. n. <bold>B</bold><italic><tp:taxon-name><tp:taxon-name-part taxon-name-part-type="genus" reg="Lochmaea">L.</tp:taxon-name-part><tp:taxon-name-part taxon-name-part-type="species" reg="smetanai">smetanai</tp:taxon-name-part></tp:taxon-name></italic> group. Red Dots <italic><tp:taxon-name><tp:taxon-name-part taxon-name-part-type="genus" reg="Lochmaea">L.</tp:taxon-name-part><tp:taxon-name-part taxon-name-part-type="species" reg="smetanai">smetanai</tp:taxon-name-part></tp:taxon-name></italic> Kimoto Blue Dots <italic><tp:taxon-name><tp:taxon-name-part taxon-name-part-type="genus" reg="Lochmaea">L.</tp:taxon-name-part><tp:taxon-name-part taxon-name-part-type="species" reg="jungchani">jungchani</tp:taxon-name-part></tp:taxon-name></italic> sp. n Green Dots <italic><tp:taxon-name><tp:taxon-name-part taxon-name-part-type="genus" reg="Lochmaea">L.</tp:taxon-name-part><tp:taxon-name-part taxon-name-part-type="species" reg="cheni">cheni</tp:taxon-name-part></tp:taxon-name></italic> sp. n.</p></caption><graphic xmlns:xlink="http://www.w3.org/1999/xlink" xlink:href="zookeys-856-075-g005.jpg" position="float" orientation="portrait" xlink:type="simple" id="oo_310452.jpg"/></fig></tp:treatment-sec></tp:taxon-treatment>
