# Supplementary material for: The genus Lochmaea Weise, 1883 in Taiwan: results of taxonomic expeditions by citizen scientists (Coleoptera, Chrysomelidae, Galerucinae)
Source: Zookeys. 2019 Jun 17;856:75–100. doi: 10.3897/zookeys.856.30838 (PMC6591211; doi:10.3897/zookeys.856.30838)
Supplement: XML Treatment for Lochmaea smetanai [file zookeys.856.30838-treatment3.xml]

<!DOCTYPE tp:taxon-treatment
  PUBLIC "-//TaxonX//DTD Taxonomic Treatment Publishing DTD v0 20100105//EN" "tax-treatment-NSO.dtd">
<tp:taxon-treatment xmlns:tp="http://www.plazi.org/taxpub"><tp:treatment-meta><kwd-group><label>Taxon classification</label><kwd><named-content xmlns:xlink="http://www.w3.org/1999/xlink" content-type="kingdom">Animalia</named-content></kwd><kwd><named-content xmlns:xlink="http://www.w3.org/1999/xlink" content-type="order">Coleoptera</named-content></kwd><kwd><named-content xmlns:xlink="http://www.w3.org/1999/xlink" content-type="family">Chrysomelidae</named-content></kwd></kwd-group><mixed-citation publication-type="journal"><person-group><name><surname>Lee</surname><given-names>Chi-Feng</given-names></name></person-group><article-title>The genus <italic><tp:taxon-name><tp:taxon-name-part taxon-name-part-type="genus" reg="Lochmaea">Lochmaea</tp:taxon-name-part></tp:taxon-name></italic> Weise, 1883 in Taiwan: results of taxonomic expeditions by citizen scientists (<tp:taxon-name><tp:taxon-name-part taxon-name-part-type="order">Coleoptera</tp:taxon-name-part></tp:taxon-name>, <tp:taxon-name><tp:taxon-name-part taxon-name-part-type="family">Chrysomelidae</tp:taxon-name-part></tp:taxon-name>, <tp:taxon-name><tp:taxon-name-part taxon-name-part-type="subfamily">Galerucinae</tp:taxon-name-part></tp:taxon-name>)</article-title><source>Zookeys</source><day>17</day><month>6</month><year>2019</year><volume>856</volume><fpage>75</fpage><lpage>100</lpage><pub-id pub-id-type="doi">10.3897/zookeys.856.30838</pub-id></mixed-citation></tp:treatment-meta><tp:nomenclature><tp:taxon-name>
            <tp:taxon-name-part taxon-name-part-type="genus" reg="Lochmaea">Lochmaea</tp:taxon-name-part>
            <tp:taxon-name-part taxon-name-part-type="species" reg="smetanai">smetanai</tp:taxon-name-part>
          </tp:taxon-name><tp:taxon-authority>Kimoto, 1996</tp:taxon-authority><xref ref-type="fig" rid="F8">Figs 8</xref><xref ref-type="fig" rid="F9">, 9</xref><xref ref-type="fig" rid="F10">, 10A–10C</xref><tp:nomenclature-citation-list><tp:nomenclature-citation><tp:taxon-name>
                <tp:taxon-name-part taxon-name-part-type="genus" reg="Lochmaea">Lochmaea</tp:taxon-name-part>
                <tp:taxon-name-part taxon-name-part-type="species" reg="smetanai">smetanai</tp:taxon-name-part>
              </tp:taxon-name><comment>Kimoto, 1996: 30.</comment></tp:nomenclature-citation></tp:nomenclature-citation-list></tp:nomenclature><tp:treatment-sec sec-type="type material" id="SECID0EG6AG"><title>Type material.</title><p>Holotype ♂ (<named-content xmlns:xlink="http://www.w3.org/1999/xlink" content-type="dwc:institutional_code" xlink:type="simple">NMNS</named-content>), labeled: “TAIWAN Taichung Hsien / Hsuehshan, Hsuehshan / Main Peak 3650 m / 9.V.91 A. Smetana [T73] // <tp:taxon-name><tp:taxon-name-part taxon-name-part-type="genus" reg="Lochmaea">Lochmaea</tp:taxon-name-part></tp:taxon-name> / <tp:taxon-name><tp:taxon-name-part taxon-name-part-type="genus" reg="Lochmaea"/><tp:taxon-name-part taxon-name-part-type="species" reg="smetanai">smetanai</tp:taxon-name-part></tp:taxon-name> / Kimoto, n. sp. [h] / Det. S. Kimoto, 19 [p, w] // HOLOTYPE [p, r] // 2279-3 [p, w]”.</p></tp:treatment-sec><tp:treatment-sec sec-type="material" id="SECID0EAABG"><title>Other material examined</title><p><bold>(n = 233). Hualien</bold>: 3♂♂, 4♀♀ (<named-content xmlns:xlink="http://www.w3.org/1999/xlink" content-type="dwc:institutional_code" xlink:type="simple">TARI</named-content>), Chilai North Peak (奇萊北峰), 3600 m, 21.X.2017, leg. J.-C. Chen; <bold>Miaoli</bold>: 4♂♂, 10♀♀ (<named-content xmlns:xlink="http://www.w3.org/1999/xlink" content-type="dwc:institutional_code" xlink:type="simple">TARI</named-content>), Chungpaping (中霸坪), 3300 m, 23.VI.2018, leg. J.-C. Chen; 4♂♂, 4♀♀ (<named-content xmlns:xlink="http://www.w3.org/1999/xlink" content-type="dwc:institutional_code" xlink:type="simple">TARI</named-content>), Tsuichih Lodge (翠池山莊), 3550 m, 2.IX.2014, leg. J.-C. Chen; 19♂♂, 19♀♀ (<named-content xmlns:xlink="http://www.w3.org/1999/xlink" content-type="dwc:institutional_code" xlink:type="simple">TARI</named-content>), same but with “leg. T.-H. Lee”; <bold>Nantou</bold>: 2♂♂, 3♀♀ (<named-content xmlns:xlink="http://www.w3.org/1999/xlink" content-type="dwc:institutional_code" xlink:type="simple">TARI</named-content>), Chilai South Peak (奇萊南峰), 3350 m, 2.IX.2017, leg. J.-C. Chen; 6♂♂, 6♀♀ (<named-content xmlns:xlink="http://www.w3.org/1999/xlink" content-type="dwc:institutional_code" xlink:type="simple">TARI</named-content>), Hehuanshan (合歡山), 3400 m, 26.VII.2014, leg. J.-C. Chen; 1♂, 4♀♀ (<named-content xmlns:xlink="http://www.w3.org/1999/xlink" content-type="dwc:institutional_code" xlink:type="simple">TARI</named-content>), same locality, 30.VII.2014, leg. T.-H. Lee; 21♂♂, 13♀♀ (<named-content xmlns:xlink="http://www.w3.org/1999/xlink" content-type="dwc:institutional_code" xlink:type="simple">TARI</named-content>), same but with “leg. C.-F. Lee”; 5♀♀ (<named-content xmlns:xlink="http://www.w3.org/1999/xlink" content-type="dwc:institutional_code" xlink:type="simple">TARI</named-content>), same locality, 9.VIII.2014, leg. M.-H. Tsou; 3♂♂, 2♀♀ (<named-content xmlns:xlink="http://www.w3.org/1999/xlink" content-type="dwc:institutional_code" xlink:type="simple">TARI</named-content>), Hehuan Eastern Peak (合歡東峰), 3420 m, 23.VII.2015, leg. J.-C. Chen; 2♂♂, 5♀♀ (<named-content xmlns:xlink="http://www.w3.org/1999/xlink" content-type="dwc:institutional_code" xlink:type="simple">TARI</named-content>), same but with “22.VI.2016”; 7♂♂, 5♀♀ (<named-content xmlns:xlink="http://www.w3.org/1999/xlink" content-type="dwc:institutional_code" xlink:type="simple">TARI</named-content>), Hehuan Western Peak (合歡西峰), 3145 m, 23.VI.2016, leg. J.-C. Chen; 5♂♂, 2♀♀ (<named-content xmlns:xlink="http://www.w3.org/1999/xlink" content-type="dwc:institutional_code" xlink:type="simple">TARI</named-content>), Hsiaochilai (小奇萊), 3150 m, 23.IX.2016, leg. J.-C. Chen; 4♂♂, 3♀♀ (<named-content xmlns:xlink="http://www.w3.org/1999/xlink" content-type="dwc:institutional_code" xlink:type="simple">TARI</named-content>), same but with “22.X.2016”; 1♂, 1♀ (<named-content xmlns:xlink="http://www.w3.org/1999/xlink" content-type="dwc:institutional_code" xlink:type="simple">TARI</named-content>), Kunyang (昆陽), 3050 m, reared from larvae, 23.VI.2009, leg. C.-F. Lee; 1♂, 1♀ (<named-content xmlns:xlink="http://www.w3.org/1999/xlink" content-type="dwc:institutional_code" xlink:type="simple">NMNS</named-content>), Yuanfeng (鳶峰), 2750 m, 7.VIII.-11.IX.2001, leg. C.-S. Lin &amp; W.-T. Yang; 2♂♂, 1♀ (<named-content xmlns:xlink="http://www.w3.org/1999/xlink" content-type="dwc:institutional_code" xlink:type="simple">NMNS</named-content>), same but with “16.X.-14.XI.2001”; 1♂ (<named-content xmlns:xlink="http://www.w3.org/1999/xlink" content-type="dwc:institutional_code" xlink:type="simple">NMNS</named-content>), same but with “12.III.-9.IV.2002”; 1♀ (<named-content xmlns:xlink="http://www.w3.org/1999/xlink" content-type="dwc:institutional_code" xlink:type="simple">NMNS</named-content>), same but with “9.VII.-13.VIII.2002”; 1♂ (<named-content xmlns:xlink="http://www.w3.org/1999/xlink" content-type="dwc:institutional_code" xlink:type="simple">NMNS</named-content>), same but with “13.VIII.-10.IX.2002”; 1♂, 1♀ (<named-content xmlns:xlink="http://www.w3.org/1999/xlink" content-type="dwc:institutional_code" xlink:type="simple">NMNS</named-content>), same but with “17.IV.-7.V.2003”; 2♂♂ (<named-content xmlns:xlink="http://www.w3.org/1999/xlink" content-type="dwc:institutional_code" xlink:type="simple">NMNS</named-content>), same but with “11.VI.-8.VII.2003”; 1♂ (<named-content xmlns:xlink="http://www.w3.org/1999/xlink" content-type="dwc:institutional_code" xlink:type="simple">NMNS</named-content>), same but with “4.XI.-15.XII.2003”; 1♂ (<named-content xmlns:xlink="http://www.w3.org/1999/xlink" content-type="dwc:institutional_code" xlink:type="simple">NMNS</named-content>), same but with “5.X.-16.XI.2004”; 1♂ (<named-content xmlns:xlink="http://www.w3.org/1999/xlink" content-type="dwc:institutional_code" xlink:type="simple">NMNS</named-content>), same but with “8.XI.-8.XII.2005”; 1♀ (<named-content xmlns:xlink="http://www.w3.org/1999/xlink" content-type="dwc:institutional_code" xlink:type="simple">NMNS</named-content>), same but with “2–30.X.2007”; 1♀ (<named-content xmlns:xlink="http://www.w3.org/1999/xlink" content-type="dwc:institutional_code" xlink:type="simple">TARI</named-content>), same locality, 29.VII.2014, leg. C.-F. Lee; 1♀ (<named-content xmlns:xlink="http://www.w3.org/1999/xlink" content-type="dwc:institutional_code" xlink:type="simple">TARI</named-content>), same locality, 9.IX.2014, leg. C.-F. Lee; 3♂♂, 2♀♀ (<named-content xmlns:xlink="http://www.w3.org/1999/xlink" content-type="dwc:institutional_code" xlink:type="simple">TARI</named-content>), same locality, 9.VIII.2014, leg. M.-H. Tsou; <bold>Taichung</bold>: 3♀♀ (<named-content xmlns:xlink="http://www.w3.org/1999/xlink" content-type="dwc:institutional_code" xlink:type="simple">TARI</named-content>), Chungyangchienshan (中央尖山), 3705 m, 29.VII.2018, leg. J.-C. Chen; 1♂ (<named-content xmlns:xlink="http://www.w3.org/1999/xlink" content-type="dwc:institutional_code" xlink:type="simple">TARI</named-content>), Hsuehshan (雪山), 3850 m, 1.IV.2010, leg. W.-B. Yeh; 1♂ (<named-content xmlns:xlink="http://www.w3.org/1999/xlink" content-type="dwc:institutional_code" xlink:type="simple">TARI</named-content>), same but with “18.VI.2010”; 1♂, 1♀ (<named-content xmlns:xlink="http://www.w3.org/1999/xlink" content-type="dwc:institutional_code" xlink:type="simple">TARI</named-content>), same but with “10.VI.2011”; 3♂♂, 1♀ (<named-content xmlns:xlink="http://www.w3.org/1999/xlink" content-type="dwc:institutional_code" xlink:type="simple">TARI</named-content>), same locality, 3.IX.2014, leg. J.-C. Chen; 1♂, 2♀♀ (<named-content xmlns:xlink="http://www.w3.org/1999/xlink" content-type="dwc:institutional_code" xlink:type="simple">TARI</named-content>), Nanhupeishan (南湖北山), 3536 m, 26.VII.2018; 7♂♂, 4♀♀ (<named-content xmlns:xlink="http://www.w3.org/1999/xlink" content-type="dwc:institutional_code" xlink:type="simple">TARI</named-content>), Nanhutashan (南湖大山), 3700 m, 23.VII.2016, leg. J.-C. Chen; 3♂♂, 5♀♀ (<named-content xmlns:xlink="http://www.w3.org/1999/xlink" content-type="dwc:institutional_code" xlink:type="simple">TARI</named-content>), Shengmacheng (審馬陣), 3200 m, 26.V.2018, leg. J.-C. Chen; 1♂ (<named-content xmlns:xlink="http://www.w3.org/1999/xlink" content-type="dwc:institutional_code" xlink:type="simple">TARI</named-content>), same but with “26.VII.2018”.</p></tp:treatment-sec><tp:treatment-sec sec-type="diagnosis" id="SECID0EMGBG"><title>Diagnosis.</title><p><italic><tp:taxon-name><tp:taxon-name-part taxon-name-part-type="genus" reg="Lochmaea">Lochmaea</tp:taxon-name-part><tp:taxon-name-part taxon-name-part-type="species" reg="smetanai">smetanai</tp:taxon-name-part></tp:taxon-name></italic> Kimoto cannot be distinguished from <italic><tp:taxon-name><tp:taxon-name-part taxon-name-part-type="genus" reg="Lochmaea">L.</tp:taxon-name-part><tp:taxon-name-part taxon-name-part-type="species" reg="jungchani">jungchani</tp:taxon-name-part></tp:taxon-name></italic> sp. n. based on external morphology but differs in the relatively broader median lobe, 5.7× longer than wide (Fig. <xref ref-type="fig" rid="F9">9C</xref>) (more slender median lobe in <italic><tp:taxon-name><tp:taxon-name-part taxon-name-part-type="genus" reg="Lochmaea">L.</tp:taxon-name-part><tp:taxon-name-part taxon-name-part-type="species" reg="jungchani">jungchani</tp:taxon-name-part></tp:taxon-name></italic> sp. n., 6.8× longer than wide (Fig. <xref ref-type="fig" rid="F13">13C</xref>)); longer elongate endophallic sclerite, 0.7× as long as median lobe (Fig. <xref ref-type="fig" rid="F9">9C</xref>) (shorter elongate endophallic sclerite in <italic><tp:taxon-name><tp:taxon-name-part taxon-name-part-type="genus" reg="Lochmaea">L.</tp:taxon-name-part><tp:taxon-name-part taxon-name-part-type="species" reg="jungchani">jungchani</tp:taxon-name-part></tp:taxon-name></italic> sp. n., 0.5× as long as median lobe (Fig. <xref ref-type="fig" rid="F13">13C</xref>)); apical margin of abdominal ventrite V in females with a median angular notch (Fig. <xref ref-type="fig" rid="F9">9I</xref>) (narrow notch margined with longitudinal ridges (Fig. <xref ref-type="fig" rid="F13">13I</xref>) in <italic><tp:taxon-name><tp:taxon-name-part taxon-name-part-type="genus" reg="Lochmaea">L.</tp:taxon-name-part><tp:taxon-name-part taxon-name-part-type="species" reg="jungchani">jungchani</tp:taxon-name-part></tp:taxon-name></italic> sp. n.).</p><fig id="F8" position="float" orientation="portrait"><label>Figures 8.</label><caption><p>Habitus of <italic><tp:taxon-name><tp:taxon-name-part taxon-name-part-type="genus" reg="Lochmaea">Lochmaea</tp:taxon-name-part><tp:taxon-name-part taxon-name-part-type="species" reg="smetanai">smetanai</tp:taxon-name-part></tp:taxon-name></italic> Kimoto. <bold>A</bold> Female, from Hehuan East Peak, dorsal view <bold>B</bold> Ditto, ventral view <bold>C</bold> Ditto, lateral view <bold>D</bold> Color variation, from Huhua Main Peak, dorsal view <bold>E</bold> Color variation, from Tsuichih, dorsal view <bold>F</bold> Color variation, from Hsiaochilai, lateral view.</p></caption><graphic xmlns:xlink="http://www.w3.org/1999/xlink" xlink:href="zookeys-856-075-g008.jpg" position="float" orientation="portrait" xlink:type="simple" id="oo_310455.jpg"/></fig><fig id="F9" position="float" orientation="portrait"><label>Figures 9.</label><caption><p>Diagnostic characters of <italic><tp:taxon-name><tp:taxon-name-part taxon-name-part-type="genus" reg="Lochmaea">Lochmaea</tp:taxon-name-part><tp:taxon-name-part taxon-name-part-type="species" reg="smetanai">smetanai</tp:taxon-name-part></tp:taxon-name></italic> Kimoto. <bold>A</bold> Antenna, male <bold>B</bold> Antenna, female <bold>C</bold> Median lobe, dorsal view <bold>D</bold> Median lobe, lateral view <bold>E</bold> Abdominal ventrite VIII <bold>F</bold> Gonocoxae <bold>G</bold> Spermatheca <bold>H</bold> Abdominal ventrite V, male <bold>I</bold> Abdominal ventrite V, female.</p></caption><graphic xmlns:xlink="http://www.w3.org/1999/xlink" xlink:href="zookeys-856-075-g009.jpg" position="float" orientation="portrait" xlink:type="simple" id="oo_310456.jpg"/></fig></tp:treatment-sec><tp:treatment-sec sec-type="redescription" id="SECID0EPLBG"><title>Redescription.</title><p>Length 5.7–6.4 mm, width 2.9–3.5 mm. General color (Fig. <xref ref-type="fig" rid="F8">8A–C</xref>) reddish brown, but vertex and pronotum greenish brown, with median longitudinal dark band on pronotum, each elytron greenish brown except suture and lateral <!--PageBreak -->margins. Antennae filiform in males (Fig. <xref ref-type="fig" rid="F9">9A</xref>), length ratios of antennomeres I–XI 1.0 : 0.5 : 0.9 : 0.8 : 0.7 : 0.7 : 0.7 : 0.6 : 0.6 : 0.6 : 0.8, length to width ratios of antennomeres I–XI 2.6 : 2.0 : 3.1 : 2.8 : 2.7 : 2.6 : 2.6 : 2.5 : 2.6 : 2.5 : 3.3; a little smaller <!--PageBreak -->in females (Fig. <xref ref-type="fig" rid="F9">9B</xref>), length ratios of antennomeres I–XI 1.0 : 0.6 : 0.7 : 0.7 : 0.7 : 0.6 : 0.6 : 0.6 : 0.5 : 0.5 : 0.7, length to width ratios of antennomeres I–XI 2.7 : 2.4 : 2.6 : 2.5 : 2.2 : 2.3 : 2.3 : 2.1 : 2.0 : 2.0 : 2.5. Pronotum transverse, 1.5× wider than long, disc with dense, extremely coarse punctures, and one pair of lateral depressions; lateral margins strongly narrowed basally; margins concave basally and apically. Elytra longitudinal and broadly rounded, 1.4× longer than wide; disc with random, dense, and extremely coarse punctures. Apical margin of abdominal ventrite V in males straight, with median notch bearing short, oblique ridges at margin (Fig. <xref ref-type="fig" rid="F9">9H</xref>). Ventrite V in females with shallow, wide, median, angular notch (Fig. <xref ref-type="fig" rid="F9">9I</xref>). Median lobe (Fig. <xref ref-type="fig" rid="F9">9C, D</xref>) slender, 5.7× longer than wide, apically tapering from apical 1/3, parallel-sided from base to apical 1/3; opening elongate, located on right, starting from apical 1/7; in lateral view strongly curved, slightly oblique; internal sac with one elongate sclerite, 0.7× as long as median lobe, one additional sclerite located near base of elongate sclerites, base wide and bifurcate, apically membranous. Gonocoxae (Fig. <xref ref-type="fig" rid="F9">9F</xref>) elongate, separated, weakly sclerotized except apical parts; apical parts elongate, bearing small, scattered setae and four long setae at apices. Ventrite VIII (Fig. <xref ref-type="fig" rid="F9">9E</xref>) longitudinal and well sclerotized; apex rounded; abruptly broader at apical 1/5, with paired cluster of long setae near middle, disc bearing scattered, tiny setae along apical margin; spiculum long and narrow. Receptacle of spermatheca (Fig. <xref ref-type="fig" rid="F9">9G</xref>) strongly swollen; pump slender and strongly curved; proximal spermathecal duct deeply inserted into receptacle, broad but short.</p></tp:treatment-sec><tp:treatment-sec sec-type="variability" id="SECID0E4MBG"><title>Variability.</title><p>Some specimens have reduced punctation on the pronotum. Different individuals have different color patterns from brown to dark reddish brown (Fig. <xref ref-type="fig" rid="F8">8D–F</xref>).</p></tp:treatment-sec><tp:treatment-sec sec-type="host" id="SECID0EHNBG"><title>Host plants.</title><p><tp:taxon-name><tp:taxon-name-part taxon-name-part-type="family">Ericaceae</tp:taxon-name-part></tp:taxon-name>: <italic><tp:taxon-name><tp:taxon-name-part taxon-name-part-type="genus" reg="Rhododendron">Rhododendron</tp:taxon-name-part><tp:taxon-name-part taxon-name-part-type="species" reg="pseudochrysanthum">pseudochrysanthum</tp:taxon-name-part></tp:taxon-name></italic> Hayata (Fig. <xref ref-type="fig" rid="F10">10A–C</xref>).</p><fig id="F10" position="float" orientation="portrait"><label>Figures 10.</label><caption><p>Ecological photography of <italic><tp:taxon-name><tp:taxon-name-part taxon-name-part-type="genus" reg="Lochmaea">Lochmaea</tp:taxon-name-part></tp:taxon-name></italic> species. <bold>A</bold><italic><tp:taxon-name><tp:taxon-name-part taxon-name-part-type="genus" reg="Lochmaea">L.</tp:taxon-name-part><tp:taxon-name-part taxon-name-part-type="species" reg="smetanai">smetanai</tp:taxon-name-part></tp:taxon-name></italic> Kimoto, from Hsuehshan <bold>B</bold> Same species, from Nanhutashan <bold>C</bold> Same species, from Hehuashan <bold>D</bold><italic><tp:taxon-name><tp:taxon-name-part taxon-name-part-type="genus" reg="Lochmaea">L.</tp:taxon-name-part><tp:taxon-name-part taxon-name-part-type="species" reg="cheni">cheni</tp:taxon-name-part></tp:taxon-name></italic> Lee, sp. n., from Kuanshan Wind Gap <bold>E</bold><italic><tp:taxon-name><tp:taxon-name-part taxon-name-part-type="genus" reg="Lochmaea">L.</tp:taxon-name-part><tp:taxon-name-part taxon-name-part-type="species" reg="jungchani">jungchani</tp:taxon-name-part></tp:taxon-name></italic> Lee, sp. n., from Yushan West Peak <bold>F</bold> Same species, from Yushan East Peak.</p></caption><graphic xmlns:xlink="http://www.w3.org/1999/xlink" xlink:href="zookeys-856-075-g010.jpg" position="float" orientation="portrait" xlink:type="simple" id="oo_310457.jpg"/></fig></tp:treatment-sec><tp:treatment-sec sec-type="biology" id="SECID0ECQBG"><title>Biology.</title><p>Some populations <italic><tp:taxon-name><tp:taxon-name-part taxon-name-part-type="genus" reg="Lochmaea">Lochmaea</tp:taxon-name-part><tp:taxon-name-part taxon-name-part-type="species" reg="smetanai">smetanai</tp:taxon-name-part></tp:taxon-name></italic> Kimoto are sympatric with <italic><tp:taxon-name><tp:taxon-name-part taxon-name-part-type="genus" reg="Lochmaea">L.</tp:taxon-name-part><tp:taxon-name-part taxon-name-part-type="species" reg="lesagei">lesagei</tp:taxon-name-part></tp:taxon-name></italic> Kimoto or <italic><tp:taxon-name><tp:taxon-name-part taxon-name-part-type="genus" reg="Lochmaea">L.</tp:taxon-name-part><tp:taxon-name-part taxon-name-part-type="species" reg="tsoui">tsoui</tp:taxon-name-part></tp:taxon-name></italic> sp. n. when microhabitats are stable at high altitudes (at or above 3000 m). For example, larvae of this species were collected in Kunyang (昆陽) (3050 m) with those of <italic><tp:taxon-name><tp:taxon-name-part taxon-name-part-type="genus" reg="Lochmaea">L.</tp:taxon-name-part><tp:taxon-name-part taxon-name-part-type="species" reg="tsoui">tsoui</tp:taxon-name-part></tp:taxon-name></italic> sp. n. (see biology to <italic><tp:taxon-name><tp:taxon-name-part taxon-name-part-type="genus" reg="Lochmaea">L.</tp:taxon-name-part><tp:taxon-name-part taxon-name-part-type="species" reg="tsoui">tsoui</tp:taxon-name-part></tp:taxon-name></italic> sp. n. for details). Adults might be long-lived, based on their occurrence in the field from April to December.</p></tp:treatment-sec><tp:treatment-sec sec-type="distribution" id="SECID0E6RBG"><title>Distribution.</title><p>Central Taiwan, including Miaoli, Taichung, Nantou, and Hualien Counties (Fig. <xref ref-type="fig" rid="F5">5B</xref>).</p></tp:treatment-sec><tp:treatment-sec><!--Section generated to contain objects referenced in tp:taxon-treatment.--><fig id="F13" position="float" orientation="portrait"><label>Figures 13.</label><caption><p>Diagnostic characters of <italic><tp:taxon-name><tp:taxon-name-part taxon-name-part-type="genus" reg="Lochmaea">Lochmaea</tp:taxon-name-part><tp:taxon-name-part taxon-name-part-type="species" reg="jungchani">jungchani</tp:taxon-name-part></tp:taxon-name></italic> Lee, sp. n. <bold>A</bold> Antenna, male <bold>B</bold> Antenna, female <bold>C</bold> Median lobe, dorsal view <bold>D</bold> Median lobe, lateral view <bold>E</bold> Abdominal ventrite VIII <bold>F</bold> Gonocoxae <bold>G</bold> Spermatheca <bold>H</bold> Abdominal ventrite V, male <bold>I</bold> Abdominal ventrite V, female.</p></caption><graphic xmlns:xlink="http://www.w3.org/1999/xlink" xlink:href="zookeys-856-075-g013.jpg" position="float" orientation="portrait" xlink:type="simple" id="oo_310460.jpg"/></fig><fig id="F5" position="float" orientation="portrait"><label>Figure 5.</label><caption><p>Distribution map of <italic><tp:taxon-name><tp:taxon-name-part taxon-name-part-type="genus" reg="Lochmaea">Lochmaea</tp:taxon-name-part></tp:taxon-name></italic> species, solid line: 1000 m, broken line: 2000 m, black areas: 3000 m. <bold>A</bold><italic><tp:taxon-name><tp:taxon-name-part taxon-name-part-type="genus" reg="Lochmaea">L.</tp:taxon-name-part><tp:taxon-name-part taxon-name-part-type="species" reg="lesagei">lesagei</tp:taxon-name-part></tp:taxon-name></italic> group. Key: Red Dots <italic><tp:taxon-name><tp:taxon-name-part taxon-name-part-type="genus" reg="Lochmaea">L.</tp:taxon-name-part><tp:taxon-name-part taxon-name-part-type="species" reg="lesagei">lesagei</tp:taxon-name-part></tp:taxon-name></italic> Kimoto Blue Dots <italic><tp:taxon-name><tp:taxon-name-part taxon-name-part-type="genus" reg="Lochmaea">L.</tp:taxon-name-part><tp:taxon-name-part taxon-name-part-type="species" reg="tsoui">tsoui</tp:taxon-name-part></tp:taxon-name></italic> sp. n. <bold>B</bold><italic><tp:taxon-name><tp:taxon-name-part taxon-name-part-type="genus" reg="Lochmaea">L.</tp:taxon-name-part><tp:taxon-name-part taxon-name-part-type="species" reg="smetanai">smetanai</tp:taxon-name-part></tp:taxon-name></italic> group. Red Dots <italic><tp:taxon-name><tp:taxon-name-part taxon-name-part-type="genus" reg="Lochmaea">L.</tp:taxon-name-part><tp:taxon-name-part taxon-name-part-type="species" reg="smetanai">smetanai</tp:taxon-name-part></tp:taxon-name></italic> Kimoto Blue Dots <italic><tp:taxon-name><tp:taxon-name-part taxon-name-part-type="genus" reg="Lochmaea">L.</tp:taxon-name-part><tp:taxon-name-part taxon-name-part-type="species" reg="jungchani">jungchani</tp:taxon-name-part></tp:taxon-name></italic> sp. n Green Dots <italic><tp:taxon-name><tp:taxon-name-part taxon-name-part-type="genus" reg="Lochmaea">L.</tp:taxon-name-part><tp:taxon-name-part taxon-name-part-type="species" reg="cheni">cheni</tp:taxon-name-part></tp:taxon-name></italic> sp. n.</p></caption><graphic xmlns:xlink="http://www.w3.org/1999/xlink" xlink:href="zookeys-856-075-g005.jpg" position="float" orientation="portrait" xlink:type="simple" id="oo_310452.jpg"/></fig></tp:treatment-sec></tp:taxon-treatment>
