# Supplementary material for: The genus Lochmaea Weise, 1883 in Taiwan: results of taxonomic expeditions by citizen scientists (Coleoptera, Chrysomelidae, Galerucinae)
Source: Zookeys. 2019 Jun 17;856:75–100. doi: 10.3897/zookeys.856.30838 (PMC6591211; doi:10.3897/zookeys.856.30838)
Supplement: XML Treatment for Lochmaea cheni [file zookeys.856.30838-treatment4.xml]

<!DOCTYPE tp:taxon-treatment
  PUBLIC "-//TaxonX//DTD Taxonomic Treatment Publishing DTD v0 20100105//EN" "tax-treatment-NSO.dtd">
<tp:taxon-treatment xmlns:tp="http://www.plazi.org/taxpub"><tp:treatment-meta><kwd-group><label>Taxon classification</label><kwd><named-content xmlns:xlink="http://www.w3.org/1999/xlink" content-type="kingdom">Animalia</named-content></kwd><kwd><named-content xmlns:xlink="http://www.w3.org/1999/xlink" content-type="order">Coleoptera</named-content></kwd><kwd><named-content xmlns:xlink="http://www.w3.org/1999/xlink" content-type="family">Chrysomelidae</named-content></kwd></kwd-group><mixed-citation publication-type="journal"><person-group><name><surname>Lee</surname><given-names>Chi-Feng</given-names></name></person-group><article-title>The genus <italic><tp:taxon-name><tp:taxon-name-part taxon-name-part-type="genus" reg="Lochmaea">Lochmaea</tp:taxon-name-part></tp:taxon-name></italic> Weise, 1883 in Taiwan: results of taxonomic expeditions by citizen scientists (<tp:taxon-name><tp:taxon-name-part taxon-name-part-type="order">Coleoptera</tp:taxon-name-part></tp:taxon-name>, <tp:taxon-name><tp:taxon-name-part taxon-name-part-type="family">Chrysomelidae</tp:taxon-name-part></tp:taxon-name>, <tp:taxon-name><tp:taxon-name-part taxon-name-part-type="subfamily">Galerucinae</tp:taxon-name-part></tp:taxon-name>)</article-title><source>Zookeys</source><day>17</day><month>6</month><year>2019</year><volume>856</volume><fpage>75</fpage><lpage>100</lpage><pub-id pub-id-type="doi">10.3897/zookeys.856.30838</pub-id></mixed-citation></tp:treatment-meta><tp:nomenclature><tp:taxon-name>
            <tp:taxon-name-part taxon-name-part-type="genus" reg="Lochmaea">Lochmaea</tp:taxon-name-part>
            <tp:taxon-name-part taxon-name-part-type="species" reg="cheni">cheni</tp:taxon-name-part>
            <object-id xmlns:xlink="http://www.w3.org/1999/xlink" content-type="zoobank" xlink:type="simple">http://zoobank.org/7C059985-0473-4858-BC5F-06346B3A9E5F</object-id>
          </tp:taxon-name><tp:taxon-status xmlns:xlink="http://www.w3.org/1999/xlink" xlink:type="simple">sp. n.</tp:taxon-status><xref ref-type="fig" rid="F10">Figs 10D</xref><xref ref-type="fig" rid="F11">, 11A–11C</xref><xref ref-type="fig" rid="F12">, 12</xref><!--PageBreak --></tp:nomenclature><tp:treatment-sec sec-type="type material" id="SECID0E5TBG"><title>Type material</title><p><bold>(n = 64).</bold> Holotype ♂. <bold>Kaoshiung</bold>: Kuanshan Wind Gap (關山啞口), 2700 m, 30.VII.2015, leg. C.-F. Lee. Paratypes. 39♂♂, 18♀♀, same data as holotype; <bold>Pingtung</bold>: 1♀ (<named-content xmlns:xlink="http://www.w3.org/1999/xlink" content-type="dwc:institutional_code" xlink:type="simple">TARI</named-content>), Peitawushan (北大武山), 3050 m, 13.X.2018, leg. J.-C. Chen; <bold>Taitung</bold>: 3♂♂, 2♀♀ (<named-content xmlns:xlink="http://www.w3.org/1999/xlink" content-type="dwc:institutional_code" xlink:type="simple">TARI</named-content>), Hsiangyangshan (向陽山), 3600 m, 19.IX.2014, leg. J.-C. Chen; 1♂ (<named-content xmlns:xlink="http://www.w3.org/1999/xlink" content-type="dwc:institutional_code" xlink:type="simple">TARI</named-content>), same but with “6.VIII.2015.</p><!--PageBreak --></tp:treatment-sec><tp:treatment-sec sec-type="diagnosis" id="SECID0E3UBG"><title>Diagnosis.</title><p><italic><tp:taxon-name><tp:taxon-name-part taxon-name-part-type="genus" reg="Lochmaea">Lochmaea</tp:taxon-name-part><tp:taxon-name-part taxon-name-part-type="species" reg="cheni">cheni</tp:taxon-name-part></tp:taxon-name></italic> sp. n. is easily distinguished from other members of the species group by the green elytra (Fig. <xref ref-type="fig" rid="F11">11A–C</xref>) (entirely reddish brown or yellowish brown elytra in others (Figs <xref ref-type="fig" rid="F8">8</xref>, <xref ref-type="fig" rid="F11">11D–F</xref>)), parallel-sided median lobe (Fig. <xref ref-type="fig" rid="F12">12C</xref>) (tapering median lobe (Figs <xref ref-type="fig" rid="F9">9C</xref>, <xref ref-type="fig" rid="F13">13C</xref>) in others) and opening located more posteriorly, and apical margin of abdominal ventrite V in females bearing a narrow, shallow notch (Fig. <xref ref-type="fig" rid="F12">12I</xref>) (angular notch (Fig. <xref ref-type="fig" rid="F9">9I</xref>) in <italic><tp:taxon-name><tp:taxon-name-part taxon-name-part-type="genus" reg="Lochmaea">L.</tp:taxon-name-part><tp:taxon-name-part taxon-name-part-type="species" reg="smetanai">smetanai</tp:taxon-name-part></tp:taxon-name></italic>; narrower notch margined with longitudinal ridges (Fig. <xref ref-type="fig" rid="F13">13I</xref>) in <italic><tp:taxon-name><tp:taxon-name-part taxon-name-part-type="genus" reg="Lochmaea">L.</tp:taxon-name-part><tp:taxon-name-part taxon-name-part-type="species" reg="jungchani">jungchani</tp:taxon-name-part></tp:taxon-name></italic> sp. n.).</p><fig id="F11" position="float" orientation="portrait"><label>Figures 11.</label><caption><p>Habitus of <italic><tp:taxon-name><tp:taxon-name-part taxon-name-part-type="genus" reg="Lochmaea">Lochmaea</tp:taxon-name-part></tp:taxon-name></italic> species. <bold>A</bold><italic><tp:taxon-name><tp:taxon-name-part taxon-name-part-type="genus" reg="Lochmaea">L.</tp:taxon-name-part><tp:taxon-name-part taxon-name-part-type="species" reg="cheni">cheni</tp:taxon-name-part></tp:taxon-name></italic> Lee, sp. n., male, dorsal view <bold>B</bold> Ditto, ventral view <bold>C</bold> Ditto, lateral view <bold>D</bold><italic><tp:taxon-name><tp:taxon-name-part taxon-name-part-type="genus" reg="Lochmaea">L.</tp:taxon-name-part><tp:taxon-name-part taxon-name-part-type="species" reg="jungchani">jungchani</tp:taxon-name-part></tp:taxon-name></italic> Lee, sp. n., female, dorsal view <bold>E</bold> Ditto, ventral view <bold>F</bold> Ditto, lateral view.</p></caption><graphic xmlns:xlink="http://www.w3.org/1999/xlink" xlink:href="zookeys-856-075-g011.jpg" position="float" orientation="portrait" xlink:type="simple" id="oo_310458.jpg"/></fig><fig id="F12" position="float" orientation="portrait"><label>Figures 12.</label><caption><p>Diagnostic characters of <italic><tp:taxon-name><tp:taxon-name-part taxon-name-part-type="genus" reg="Lochmaea">Lochmaea</tp:taxon-name-part><tp:taxon-name-part taxon-name-part-type="species" reg="cheni">cheni</tp:taxon-name-part></tp:taxon-name></italic> Lee, sp. n. <bold>A</bold> Antenna, male <bold>B</bold> Antenna, female <bold>C</bold> Median lobe, dorsal view <bold>D</bold> Median lobe, lateral view <bold>E</bold> Abdominal ventrite VIII <bold>F</bold> Gonocoxae <bold>G</bold> Spermatheca <bold>H</bold> Abdominal ventrite V, male <bold>I</bold> Abdominal ventrite V, female.</p></caption><graphic xmlns:xlink="http://www.w3.org/1999/xlink" xlink:href="zookeys-856-075-g012.jpg" position="float" orientation="portrait" xlink:type="simple" id="oo_310459.jpg"/></fig></tp:treatment-sec><tp:treatment-sec sec-type="description" id="SECID0EH1BG"><title>Description.</title><p>Length 6.2–7.2 mm, width 3.3–3.9 mm. General color (Fig. <xref ref-type="fig" rid="F11">11A–C</xref>) yellowish brown to reddish brown; vertex and pronotum with median longitudinal dark band; each elytron green but with wide yellowish brown band along suture and <!--PageBreak -->lateral margin. Antennae filiform in males (Fig. <xref ref-type="fig" rid="F12">12A</xref>), length ratios of antennomeres I–XI 1.0 : 0.6 : 1.0 : 0.9 : 0.8 : 0.7 : 0.7 : 0.6 : 0.6 : 0.6 : 0.8, length to width ratios of antennomeres I–XI 2.4 : 2.2 : 3.7 : 3.5 : 3.1 : 2.6 : 2.7 : 2.6 : 2.7 : 3.0 : 3.6; similar in <!--PageBreak -->females (Fig. <xref ref-type="fig" rid="F12">12B</xref>), length ratios of antennomeres I–XI 1.0 : 0.5 : 0.8 : 0.8 : 0.7 : 0.7 : 0.7 : 0.6 : 0.6 : 0.6 : 0.8, length to width ratios of antennomeres I–XI 3.0 : 2.1 : 3.4 : 3.4 : 2.7 : 2.8 : 2.6 : 2.8 : 3.0 : 3.0 : 3.7. Pronotum transverse, 1.6× wider than long, <!--PageBreak -->disc with sparse, extremely coarse punctures, and one pair of lateral depressions; lateral margins strongly narrowed basally; margins concave basally and apically. Elytra longitudinal with lateral margins broadly rounded, 1.3–1.4× longer than wide; disc bearing random, dense, coarse punctures. Apical margin of abdominal ventrite V in males with median notch, bearing short, oblique ridges at margin, weakly concave between ridges. Ventrite V in females medially depressed, with narrow, shallow notch at middle. Median lobe (Fig. <xref ref-type="fig" rid="F12">12C, D</xref>) slender, 6.8× longer than wide, apically tapering from apical 1/7, parallel-sided from base to apical 1/7; opening elongate, starting from apical 1/5 located on right; in lateral view strongly curved, slightly oblique; internal sac with one elongate sclerite, 0.5× as long as median lobe, one additional sclerite located near base of elongate sclerites, base wide and bifurcate, apically membranous. Gonocoxae (Fig. <xref ref-type="fig" rid="F12">12F</xref>) elongate, membranous except apical parts, with one pair of weakly sclerotized, elongate sclerites at base; apical parts elongate, bearing tiny, scattered setae and four long setae at apices. Ventrite VIII (Fig. <xref ref-type="fig" rid="F12">12E</xref>) longitudinal and well sclerotized; apex rounded; abruptly broader at apical 1/5, with paired cluster of long setae near middle, disc bearing scattered, tiny setae along apical margin; spiculum long and narrow. Receptacle of spermatheca (Fig. <xref ref-type="fig" rid="F12">12G</xref>) strongly swollen; pump slender and strongly curved; proximal spermathecal duct deeply inserted into receptacle, broad but short.</p></tp:treatment-sec><tp:treatment-sec sec-type="variability" id="SECID0EP2BG"><title>Variability.</title><p>Some specimens have reduced punctures on the pronotum. Few specimens have yellowish brown elytra but suture and lateral margin reddish brown.</p></tp:treatment-sec><tp:treatment-sec sec-type="host" id="SECID0EU2BG"><title>Host plants.</title><p><tp:taxon-name><tp:taxon-name-part taxon-name-part-type="family">Ericaceae</tp:taxon-name-part></tp:taxon-name>: <italic><tp:taxon-name><tp:taxon-name-part taxon-name-part-type="genus" reg="Rhododendron">Rhododendron</tp:taxon-name-part><tp:taxon-name-part taxon-name-part-type="species" reg="pseudochrysanthum">pseudochrysanthum</tp:taxon-name-part></tp:taxon-name></italic> Hayata (Fig. <xref ref-type="fig" rid="F10">10D</xref>).</p></tp:treatment-sec><tp:treatment-sec sec-type="biology" id="SECID0EO3BG"><title>Biology.</title><p>Unknown. Adults are active from July to September.</p></tp:treatment-sec><tp:treatment-sec sec-type="etymology" id="SECID0ET3BG"><title>Etymology.</title><p>This new species is named after Mr Jung-Chan Chen, a member of the TCRT and the first to collect this new species.</p></tp:treatment-sec><tp:treatment-sec sec-type="distribution" id="SECID0EY3BG"><title>Distribution.</title><p>High mountains along South Cross-Island Highway (Kaoshiung and Taitung Counties).</p></tp:treatment-sec><tp:treatment-sec><!--Section generated to contain objects referenced in tp:taxon-treatment.--><fig id="F10" position="float" orientation="portrait"><label>Figures 10.</label><caption><p>Ecological photography of <italic><tp:taxon-name><tp:taxon-name-part taxon-name-part-type="genus" reg="Lochmaea">Lochmaea</tp:taxon-name-part></tp:taxon-name></italic> species. <bold>A</bold><italic><tp:taxon-name><tp:taxon-name-part taxon-name-part-type="genus" reg="Lochmaea">L.</tp:taxon-name-part><tp:taxon-name-part taxon-name-part-type="species" reg="smetanai">smetanai</tp:taxon-name-part></tp:taxon-name></italic> Kimoto, from Hsuehshan <bold>B</bold> Same species, from Nanhutashan <bold>C</bold> Same species, from Hehuashan <bold>D</bold><italic><tp:taxon-name><tp:taxon-name-part taxon-name-part-type="genus" reg="Lochmaea">L.</tp:taxon-name-part><tp:taxon-name-part taxon-name-part-type="species" reg="cheni">cheni</tp:taxon-name-part></tp:taxon-name></italic> Lee, sp. n., from Kuanshan Wind Gap <bold>E</bold><italic><tp:taxon-name><tp:taxon-name-part taxon-name-part-type="genus" reg="Lochmaea">L.</tp:taxon-name-part><tp:taxon-name-part taxon-name-part-type="species" reg="jungchani">jungchani</tp:taxon-name-part></tp:taxon-name></italic> Lee, sp. n., from Yushan West Peak <bold>F</bold> Same species, from Yushan East Peak.</p></caption><graphic xmlns:xlink="http://www.w3.org/1999/xlink" xlink:href="zookeys-856-075-g010.jpg" position="float" orientation="portrait" xlink:type="simple" id="oo_310457.jpg"/></fig><fig id="F8" position="float" orientation="portrait"><label>Figures 8.</label><caption><p>Habitus of <italic><tp:taxon-name><tp:taxon-name-part taxon-name-part-type="genus" reg="Lochmaea">Lochmaea</tp:taxon-name-part><tp:taxon-name-part taxon-name-part-type="species" reg="smetanai">smetanai</tp:taxon-name-part></tp:taxon-name></italic> Kimoto. <bold>A</bold> Female, from Hehuan East Peak, dorsal view <bold>B</bold> Ditto, ventral view <bold>C</bold> Ditto, lateral view <bold>D</bold> Color variation, from Huhua Main Peak, dorsal view <bold>E</bold> Color variation, from Tsuichih, dorsal view <bold>F</bold> Color variation, from Hsiaochilai, lateral view.</p></caption><graphic xmlns:xlink="http://www.w3.org/1999/xlink" xlink:href="zookeys-856-075-g008.jpg" position="float" orientation="portrait" xlink:type="simple" id="oo_310455.jpg"/></fig><fig id="F9" position="float" orientation="portrait"><label>Figures 9.</label><caption><p>Diagnostic characters of <italic><tp:taxon-name><tp:taxon-name-part taxon-name-part-type="genus" reg="Lochmaea">Lochmaea</tp:taxon-name-part><tp:taxon-name-part taxon-name-part-type="species" reg="smetanai">smetanai</tp:taxon-name-part></tp:taxon-name></italic> Kimoto. <bold>A</bold> Antenna, male <bold>B</bold> Antenna, female <bold>C</bold> Median lobe, dorsal view <bold>D</bold> Median lobe, lateral view <bold>E</bold> Abdominal ventrite VIII <bold>F</bold> Gonocoxae <bold>G</bold> Spermatheca <bold>H</bold> Abdominal ventrite V, male <bold>I</bold> Abdominal ventrite V, female.</p></caption><graphic xmlns:xlink="http://www.w3.org/1999/xlink" xlink:href="zookeys-856-075-g009.jpg" position="float" orientation="portrait" xlink:type="simple" id="oo_310456.jpg"/></fig><fig id="F13" position="float" orientation="portrait"><label>Figures 13.</label><caption><p>Diagnostic characters of <italic><tp:taxon-name><tp:taxon-name-part taxon-name-part-type="genus" reg="Lochmaea">Lochmaea</tp:taxon-name-part><tp:taxon-name-part taxon-name-part-type="species" reg="jungchani">jungchani</tp:taxon-name-part></tp:taxon-name></italic> Lee, sp. n. <bold>A</bold> Antenna, male <bold>B</bold> Antenna, female <bold>C</bold> Median lobe, dorsal view <bold>D</bold> Median lobe, lateral view <bold>E</bold> Abdominal ventrite VIII <bold>F</bold> Gonocoxae <bold>G</bold> Spermatheca <bold>H</bold> Abdominal ventrite V, male <bold>I</bold> Abdominal ventrite V, female.</p></caption><graphic xmlns:xlink="http://www.w3.org/1999/xlink" xlink:href="zookeys-856-075-g013.jpg" position="float" orientation="portrait" xlink:type="simple" id="oo_310460.jpg"/></fig></tp:treatment-sec></tp:taxon-treatment>
